# Supplementary material for: Combined TIRF and 3D Super-Resolution Microscopy for Nanoscopic Characterization of Adhesion Molecules on Microvilli
Source: Anal Chem. 2026 Jun 5;98(23):16898–911. doi: 10.1021/acs.analchem.5c08159 (PMC13276846; doi:10.1021/acs.analchem.5c08159)
Supplement: Supplementary file 1 [file ac5c08159_si_001.zip]

Archive with 10 entries (10 files):
- 1Cell3D.m
- 2TIRF analysis.py
- 3Filtration.py
- 4Draw_filtered.m
- 5BivariateHistogram.m
- 6SurfaceFitting.m
- 7SSIM analysis.py
- 120nm.tif
- Computational Workflow.docx
- XYZ.txt
