# Supplementary material for: Combined TIRF and 3D Super-Resolution Microscopy for Nanoscopic Characterization of Adhesion Molecules on Microvilli
Source: Anal Chem. 2026 Jun 5;98(23):16898–911. doi: 10.1021/acs.analchem.5c08159 (PMC13276846; doi:10.1021/acs.analchem.5c08159)
Supplement: Supplementary file 1 [file ac5c08159_si_001.zip › 1Cell3D.m]

close all; clear variables;
ES = 1; % Extra step gaussian smoothing
flt=12; % 0 for nothing; filter for noise
Penetration_depth= 120;
f1 = 85; % Z-axis plane of the coverslip surface
f2 = f1+120;

I=(imread('120nm.tif', 'Index', 1));% Define TIRF Image file
L=dir ('XYZ.txt');% Define SM 3D coordinates file

nm=L.name;
A=readtable(nm);
Xs=table2array(A(:,1));
Ys=table2array(A(:,2));
Zs=1*((table2array(A(:,3))*100));
 
Iz=I;

Log_filter = fspecial('log', [10,10], 0.5);
If= imfilter(Iz, Log_filter); % , 'circular', 'corr'
Is=If;
Mx=max(max(double(If)));


If=log(Mx./double(If)).*Penetration_depth;
if flt
    If(If>flt)=0; % Filter
end
Is=double (Is);

%Is=(imgaussfilt(Is,1))+imgaussfilt(double(I),0.5);
Is=(imgaussfilt(Is,0.5));

maxValueIf = Penetration_depth;
minValueIf = min(If(:));

% Normalize Is while preserving the range
If = (Is - minValueIf) / (maxValueIf - minValueIf);

%  generating mesh grid
[m, n] = size(I);
[X, Y] = meshgrid(1:n, 1:m);

% converting image to list of 3-d points
figure (1)

surf(X, Y, double(real((I))))
colormap jet
title('Intensity profile')

if ES
    if flt
        If(If==Inf)=0; % Filter
    end
    If = double(imgaussfilt(If,0.5));
end


Iy=If;
Zss = Zs(Zs>f1 & Zs <f2)-(Penetration_depth+f1);
figure (3)
Xa=X; Ya=Y; Za=(-1*double(Iy)/(min(min(-1*double(Iy))))).*min(Zss);
save('TIRF_data.mat', 'Xa', 'Ya', 'Za');
surf(Xa, Ya, Za)
xlim([0 300])
ylim([0 300])
%zlim([0 400])
hold on

scatter3 (Xs(Zs>f1 & Zs <f2),Ys(Zs>f1 & Zs <f2),Zss,'.')
A = Xs(Zs>f1 & Zs <f2);
B = Ys(Zs>f1 & Zs <f2);
C = Zss;

c = gray(20);
colormap(c);
shading interp;
title('LoG filtering')
axis off
cb=colorbar;
a=get(cb); 
a=a.Position;
set(cb,'Position',[a(1) a(2) 0.02 0.7])% To change size


figure (2)
% Crop
If = If(5:size(If,1)-5, 5:size(If,2)-5, :);
[m, n] = size(If);
[X, Y] = meshgrid(1:n, 1:m);

If = (-1*(double(If)))+min(min(If));
cmap = jet(256); % adjust the number of colormap bins as needed
cmap(230:256, :) = repmat([0, 0, 0], 27, 1); 

% Plot surface with the modified colormap
surf(X, Y, If);
colormap(cmap);
shading interp;
title('LoG filtering');
axis off;
zlim([-400 500]);
cz=colorbar;
a=get(cz);
a=a.Position;
set(cz,'Position',[a(1)+0.1 a(2) 0.02 0.7])

% Combine A and B into a matrix
AB = [A, B, C];
file_name = 'coord.txt';
fileID = fopen(file_name, 'w');
fprintf(fileID, '%d %d %d\n', AB.');
fclose(fileID);
threshold = 200; % threshold value
% Convert Is to a binary image using thresholding
binary_image = Is >= threshold;

figure (4)
imshow(binary_image);
imwrite(binary_image, 'binary_image.png');
