# Supplementary material for: Combined TIRF and 3D Super-Resolution Microscopy for Nanoscopic Characterization of Adhesion Molecules on Microvilli
Source: Anal Chem. 2026 Jun 5;98(23):16898–911. doi: 10.1021/acs.analchem.5c08159 (PMC13276846; doi:10.1021/acs.analchem.5c08159)
Supplement: Supplementary file 1 [file ac5c08159_si_001.zip › 2TIRF analysis.py]

import numpy as np
import scipy.io
import matplotlib.pyplot as plt
import cv2
import scipy.io


# Load the TIRF data from the MATLAB file
mat_data = scipy.io.loadmat('tirf_data.mat')
Xa = mat_data['Xa']
Ya = mat_data['Ya']
Za = mat_data['Za']

#2D circularity analysis
def classify_contour(contour, aspect_ratio_threshold=1.5):
    # Calculate aspect ratio of the contour's bounding box
    x, y, w, h = cv2.boundingRect(contour)
    aspect_ratio = float(w) / h

    # Classify as circular or elongated based on aspect ratio
    if aspect_ratio <= aspect_ratio_threshold:
        return "Vertical"
    else:
        return "Horizontal"

def calculate_contour_properties(binary_image, pixel_size_nm, aspect_ratio_threshold=1.5):
    # Convert to binary
    _, binary_image = cv2.threshold(binary_image, 128, 255, cv2.THRESH_BINARY)

    # Find contours in the binary image
    contours, _ = cv2.findContours(binary_image, cv2.RETR_EXTERNAL, cv2.CHAIN_APPROX_SIMPLE)

    # Classify contours and calculate properties
    Vertical_contours = []
    Horizontal_contours = []

    for contour in contours:
        classification = classify_contour(contour, aspect_ratio_threshold)
        if classification == "Vertical":
            Vertical_contours.append(contour)
        else:
            Horizontal_contours.append(contour)

def plot_contours(image, contours, title):
    plt.figure()
    plt.imshow(image, cmap='gray')
    plt.title(title)
    plt.axis('off')

    for contour in contours:
        plt.plot(contour[:, 0, 0], contour[:, 0, 1], color='red', linewidth=1)

# Paths to binary images
binary_image1_path = "binary_image.png"

# Pixel size in nanometers
pixel_size_nm = 83.33

# Read binary images
binary_image1 = cv2.imread(binary_image1_path, cv2.IMREAD_GRAYSCALE)

# Define aspect ratio threshold
aspect_ratio_threshold = 1.2  # You can adjust this threshold as needed

# Find contours for the first image
contours1, _ = cv2.findContours(binary_image1, cv2.RETR_EXTERNAL, cv2.CHAIN_APPROX_SIMPLE)

# Classify contours and plot them
Vertical_contours1 = [contour for contour in contours1 if classify_contour(contour, aspect_ratio_threshold) == "Vertical"]
Horizontal_contours1 = [contour for contour in contours1 if classify_contour(contour, aspect_ratio_threshold) == "Horizontal"]

# Plot contours
plot_contours(binary_image1, Vertical_contours1, "Vertical Structures (Image 1)")
plot_contours(binary_image1, Horizontal_contours1, "Horizontal Structures (Image 1)")

# Measure and classify contours for the first image
contours1, _ = cv2.findContours(binary_image1, cv2.RETR_EXTERNAL, cv2.CHAIN_APPROX_SIMPLE)
Vertical_contours1 = [contour for contour in contours1 if classify_contour(contour, aspect_ratio_threshold) == "Vertical"]
Horizontal_contours1 = [contour for contour in contours1 if classify_contour(contour, aspect_ratio_threshold) == "Horizontal"]

# Create a blank image
blank_image = np.zeros_like(binary_image1)

# Draw circular contours on the blank image
cv2.drawContours(blank_image, Vertical_contours1, -1, 255, thickness=cv2.FILLED)

# Save the binary image as 'circular_binary_image.png'
cv2.imwrite('Vertical_binary_image.png', blank_image)

# Display the binary image
plt.figure()
plt.imshow(blank_image, cmap='gray')
plt.title('Vertical Binary Image')
plt.axis('off')
plt.show()
