# Supplementary material for: Combined TIRF and 3D Super-Resolution Microscopy for Nanoscopic Characterization of Adhesion Molecules on Microvilli
Source: Anal Chem. 2026 Jun 5;98(23):16898–911. doi: 10.1021/acs.analchem.5c08159 (PMC13276846; doi:10.1021/acs.analchem.5c08159)
Supplement: Supplementary file 1 [file ac5c08159_si_001.zip › 3Filtration.py]

import os
import matplotlib.pyplot as plt
import cv2
import numpy as np

#script1: Vertical microvilli
    
# Load the binary image
binary_image = cv2.imread("Vertical_binary_image.png")

# Load coordinates from the text file
with open("coord.txt", "r") as file:
    lines = file.readlines()

# Parse the coordinates as floating-point numbers
coordinates = [line.strip().split() for line in lines]
coordinates = [(float(x), float(y), float(z)) for x, y, z in coordinates]

# Convert the binary image to a single channel binary mask
binary_mask = cv2.cvtColor(binary_image, cv2.COLOR_BGR2GRAY)
_, binary_mask = cv2.threshold(binary_mask, 128, 255, cv2.THRESH_BINARY)

# Find contours in the binary mask
contours, _ = cv2.findContours(binary_mask, cv2.RETR_EXTERNAL, cv2.CHAIN_APPROX_SIMPLE)

# Create a mask to store the boundaries
boundary_mask = np.zeros_like(binary_mask)

# Draw the contours on the boundary mask
cv2.drawContours(boundary_mask, contours, -1, (255), thickness=1)

# Create a figure and axis
fig, ax = plt.subplots()

# Plot the binary image
ax.imshow(cv2.cvtColor(binary_image, cv2.COLOR_BGR2RGB), cmap='gray')

# Plot the boundaries as black lines
ax.imshow(binary_image, cmap='gray', alpha=0.5)

# Directory for saving coordinates
output_dir = "Vertical_coordinates"
if not os.path.exists(output_dir):
    os.makedirs(output_dir)

all_filtered_coords = []

# Iterate over contours and filter coordinates for each contour
for i, contour in enumerate(contours, 1):
    # Create a mask for the current contour
    contour_mask = np.zeros_like(binary_mask)
    cv2.drawContours(contour_mask, [contour], -1, (255), thickness=-1)
    
    # Filter coordinates that lie inside or on the current contour
    contour_coordinates = []
    for coord in coordinates:
        x, y = int(coord[0]), int(coord[1])
        if contour_mask[y, x] == 255:
            contour_coordinates.append(coord)
            all_filtered_coords.append(coord)
    
    # Save the coordinates to a text file inside the coordinates folder
    filename = os.path.join(output_dir, f"{i}.txt")
    with open(filename, "w") as file:
        for coord in contour_coordinates:
            file.write(f"{coord[0]} {coord[1]} {coord[2]}\n")
    
    # Get the center of the contour for labeling
    M = cv2.moments(contour)
    if M["m00"] != 0:
        cx = int(M["m10"] / M["m00"])
        cy = int(M["m01"] / M["m00"])
    else:
        cx, cy = 0, 0
    
    # Plot the contour number on the image with a reduced font size
    ax.text(cx, cy, str(i), color="blue", fontsize=10)

# Save all filtered coordinates to a separate file
with open(os.path.join(output_dir, "all_filtered_coordinates.txt"), "w") as file:
    for coord in all_filtered_coords:
        file.write(f"{coord[0]} {coord[1]} {coord[2]}\n")

# Plot the filtered coordinates (inside/on boundaries) in red
if all_filtered_coords:
    filtered_x, filtered_y, filtered_z = zip(*all_filtered_coords)
    ax.scatter(filtered_x, filtered_y, color='red', s=1, label='Inside/Boundary Microvilli')

# Set labels and legend
ax.set_xlabel('X')
ax.set_ylabel('Y')
ax.legend()

# Show the plot
plt.show()


folder_path = 'Vertical_coordinates'

# Iterate through all files in the folder
for filename in os.listdir(folder_path):
    file_path = os.path.join(folder_path, filename)
    
    # Check if the file is a text file and its size is 0 bytes
    if os.path.isfile(file_path) and filename.endswith('.txt') and os.path.getsize(file_path) == 0:
        print(f"Deleting {filename}...")
        os.remove(file_path)
        print(f"{filename} deleted.")

print("Finished deleting empty text files.")

#script 2: all microvilli

# Load the binary image
binary_image = cv2.imread("binary_image.png")

# Load coordinates from the text file
with open("coord.txt", "r") as file:
    lines = file.readlines()

# Parse the coordinates as floating-point numbers
coordinates = [line.strip().split() for line in lines]
coordinates = [(float(x), float(y), float(z)) for x, y, z in coordinates]

# Convert the binary image to a single channel binary mask
binary_mask = cv2.cvtColor(binary_image, cv2.COLOR_BGR2GRAY)
_, binary_mask = cv2.threshold(binary_mask, 128, 255, cv2.THRESH_BINARY)

# Find contours in the binary mask
contours, _ = cv2.findContours(binary_mask, cv2.RETR_EXTERNAL, cv2.CHAIN_APPROX_SIMPLE)

# Create a mask to store the boundaries
boundary_mask = np.zeros_like(binary_mask)

# Draw the contours on the boundary mask
cv2.drawContours(boundary_mask, contours, -1, (255), thickness=1)

# Create a figure and axis
fig, ax = plt.subplots()

# Plot the binary image
ax.imshow(cv2.cvtColor(binary_image, cv2.COLOR_BGR2RGB), cmap='gray')

# Plot the boundaries as black lines
ax.imshow(binary_image, cmap='gray', alpha=0.5)

# Directory for saving coordinates
output_dir = "microvilli_coordinates"
if not os.path.exists(output_dir):
    os.makedirs(output_dir)

all_filtered_coords = []

# Iterate over contours and filter coordinates for each contour
for i, contour in enumerate(contours, 1):
    # Create a mask for the current contour
    contour_mask = np.zeros_like(binary_mask)
    cv2.drawContours(contour_mask, [contour], -1, (255), thickness=-1)
    
    # Filter coordinates that lie inside or on the current contour
    contour_coordinates = []
    for coord in coordinates:
        x, y = int(coord[0]), int(coord[1])
        if contour_mask[y, x] == 255:
            contour_coordinates.append(coord)
            all_filtered_coords.append(coord)
    
    # Save the coordinates to a text file inside the coordinates folder
    filename = os.path.join(output_dir, f"{i}.txt")
    with open(filename, "w") as file:
        for coord in contour_coordinates:
            file.write(f"{coord[0]} {coord[1]} {coord[2]}\n")
    
    # Get the center of the contour for labeling
    M = cv2.moments(contour)
    if M["m00"] != 0:
        cx = int(M["m10"] / M["m00"])
        cy = int(M["m01"] / M["m00"])
    else:
        cx, cy = 0, 0
    
    # Plot the contour number on the image with a reduced font size
    ax.text(cx, cy, str(i), color="blue", fontsize=10)

# Save all filtered coordinates to a separate file
with open(os.path.join(output_dir, "all_filtered_coordinates.txt"), "w") as file:
    for coord in all_filtered_coords:
        file.write(f"{coord[0]} {coord[1]} {coord[2]}\n")

# Plot the filtered coordinates (inside/on boundaries) in red
if all_filtered_coords:
    filtered_x, filtered_y, filtered_z = zip(*all_filtered_coords)
    ax.scatter(filtered_x, filtered_y, color='red', s=1, label='Inside/Boundary Microvilli')

# Set labels and legend
ax.set_xlabel('X')
ax.set_ylabel('Y')
ax.legend()

# Show the plot
plt.show()


folder_path = 'microvilli_coordinates'

# Iterate through all files in the folder
for filename in os.listdir(folder_path):
    file_path = os.path.join(folder_path, filename)
    
    # Check if the file is a text file and its size is 0 bytes
    if os.path.isfile(file_path) and filename.endswith('.txt') and os.path.getsize(file_path) == 0:
        print(f"Deleting {filename}...")
        os.remove(file_path)
        print(f"{filename} deleted.")

print("Finished deleting empty text files.")
