# Supplementary material for: Combined TIRF and 3D Super-Resolution Microscopy for Nanoscopic Characterization of Adhesion Molecules on Microvilli
Source: Anal Chem. 2026 Jun 5;98(23):16898–911. doi: 10.1021/acs.analchem.5c08159 (PMC13276846; doi:10.1021/acs.analchem.5c08159)
Supplement: Supplementary file 1 [file ac5c08159_si_001.zip › 4Draw_filtered.m]

clear

% Define the path to the file
filepath = 'microvilli_coordinates/all_filtered_coordinates.txt';

% Load the data from the text file
data = load(filepath);

% Assign columns to x, y, and z
x = data(:, 1);
y = data(:, 2);
z = data(:, 3);

load ('TIRF_data.mat')

hSurface = surf(Xa, Ya, Za)
xlim([0 300])
ylim([0 300])
%zlim([0 400])
hold on

alpha(hSurface, 0.6) 

scatter3 (x,y,z,50,'r','filled') 
figure(1)
c = gray(20);
colormap(c);
shading interp;
title('LoG filtering')
axis off
cb=colorbar;
a=get(cb); 
a=a.Position;
set(cb,'Position',[a(1) a(2) 0.04 0.6])
