# Supplementary material for: Combined TIRF and 3D Super-Resolution Microscopy for Nanoscopic Characterization of Adhesion Molecules on Microvilli
Source: Anal Chem. 2026 Jun 5;98(23):16898–911. doi: 10.1021/acs.analchem.5c08159 (PMC13276846; doi:10.1021/acs.analchem.5c08159)
Supplement: Supplementary file 1 [file ac5c08159_si_001.zip › 5BivariateHistogram.m]

% Clear the workspace
clear;

% Define the path to the file
filepath = 'microvilli_coordinates/all_filtered_coordinates.txt';

% Load the data from the text file
data = load(filepath);

% Assign columns to x, y, and z
x = data(:, 1);
y = data(:, 2);
z = data(:, 3);

% Load TIRF data
load('TIRF_data.mat')

% Define the region of interest (ROI)
x_roi = [159 167];
y_roi = [154 161];
z_roi = [min(z) max(z)];  % You can adjust the Z ROI if needed

% Filter data to include only points within the ROI
roi_mask = (x >= x_roi(1) & x <= x_roi(2)) & ...
           (y >= y_roi(1) & y <= y_roi(2)) & ...
           (z >= z_roi(1) & z <= z_roi(2));

x_roi_data = x(roi_mask);
y_roi_data = y(roi_mask);
z_roi_data = z(roi_mask);

% Compute surface edges for Figure 1
[x_surf_edges, y_surf_edges] = meshgrid(linspace(x_roi(1), x_roi(2), size(Xa, 2)), ...
                                        linspace(y_roi(1), y_roi(2), size(Ya, 1)));
z_surf_edges = interp2(Xa, Ya, Za, x_surf_edges, y_surf_edges);

% Function to apply axis modifications
function customize_axes()
    ax = gca;
    xlim_values = xlim; % Get the current x-axis limits
    ylim_values = ylim; % Get the current y-axis limits
    zlim_values = zlim; % Get the current z-axis limits

    % Normalize X and Y tick labels to start from 0 and scale by 83.33
    ax.XTick = round(linspace(xlim_values(1), xlim_values(2), 5));
    ax.XTickLabel = round(linspace(0, (xlim_values(2) - xlim_values(1)) * 83, numel(ax.XTick)));

    ax.YTick = round(linspace(ylim_values(1), ylim_values(2), 5));
    ax.YTickLabel = round(linspace(0, (ylim_values(2) - ylim_values(1)) * 83, numel(ax.YTick)));

    % Flip Z-axis labels
    ax.ZTick = round(linspace(zlim_values(1), zlim_values(2), 5));
    ax.ZTickLabel = round(linspace(0, 120, numel(ax.ZTick)));
end

% Function to apply axis modifications
function customize_axe()
    ax = gca;
    xlim_values = xlim; % Get the current x-axis limits
    ylim_values = ylim; % Get the current y-axis limits
    zlim_values = zlim; % Get the current z-axis limits

    % Normalize X and Y tick labels to start from 0 and scale by 83.33
    ax.XTick = round(linspace(xlim_values(1), xlim_values(2), 5));
    ax.XTickLabel = round(linspace(0, (xlim_values(2) - xlim_values(1)) * 83, numel(ax.XTick)));

    ax.YTick = round(linspace(ylim_values(1), ylim_values(2), 5));
    ax.YTickLabel = round(linspace(0, (ylim_values(2) - ylim_values(1)) * 1, numel(ax.YTick)));
    
end


% ---------------------- Figure 1: 3D Surface + Bivariate Histograms ----------------------

figure(1);
bin_size_x = 1; % Bin size for X axis
bin_size_y = 1; % Bin size for Y axis
bin_size_z = 10; % Bin size for Z axis

% Bivariate histogram for XZ plane
subplot(2,2,2);
histogram2(x_roi_data, z_roi_data, 'BinWidth', [bin_size_x bin_size_z], 'DisplayStyle', 'tile', 'ShowEmptyBins', 'on', 'FaceColor', 'flat');
xlim(x_roi);
ylim(z_roi);
colormap('hot');
colorbar;
zlabel('Counts');

customize_axe();

% Bivariate histogram for YZ plane
subplot(2,2,3);
histogram2(y_roi_data, z_roi_data, 'BinWidth', [bin_size_y bin_size_z], 'DisplayStyle', 'tile', 'ShowEmptyBins', 'on', 'FaceColor', 'flat');
xlim(y_roi);
ylim(z_roi);
colormap('hot');
colorbar;
zlabel('Counts');

customize_axe();

% 3D surface plot with single molecules
subplot(2,2,1);
hSurface = surf(Xa, Ya, Za);
xlim(x_roi);
ylim(y_roi);
hold on;
alpha(hSurface, 0.6); 
scatter3(x_roi_data, y_roi_data, z_roi_data, 50, 'r', 'filled');
colormap(hot(20));
shading interp;
view(3);
axis on;
grid on;

customize_axes();
