# Supplementary material for: Combined TIRF and 3D Super-Resolution Microscopy for Nanoscopic Characterization of Adhesion Molecules on Microvilli
Source: Anal Chem. 2026 Jun 5;98(23):16898–911. doi: 10.1021/acs.analchem.5c08159 (PMC13276846; doi:10.1021/acs.analchem.5c08159)
Supplement: Supplementary file 1 [file ac5c08159_si_001.zip › 6SurfaceFitting.m]

clc; clear; close all;

%% ----------- 1. Select FIG -----------
[file, path] = uigetfile('*.fig', 'Select FIG file');
if isequal(file,0)
    error('No file selected');
end

fig = openfig(fullfile(path, file), 'invisible');
ax = findobj(fig, 'Type', 'axes');
ax = ax(1);

% ROI from zoom
xlim_vals = get(ax, 'XLim');
ylim_vals = get(ax, 'YLim');

%% ----------- 2. Extract objects -----------

objs = get(ax, 'Children');

scatter_found = false;
surface_count = 0;

for i = 1:length(objs)
    obj = objs(i);
    type = get(obj, 'Type');

    if strcmp(type, 'scatter')
        x = get(obj, 'XData');
        y = get(obj, 'YData');
        z = get(obj, 'ZData');
        scatter_found = true;

    elseif strcmp(type, 'surface')
        surface_count = surface_count + 1;

        if surface_count == 1
            % Likely fitted surface
            Xfit = get(obj, 'XData');
            Yfit = get(obj, 'YData');
            Zfit_old = get(obj, 'ZData');
        elseif surface_count == 2
            % Likely TIRF surface
            Xt = get(obj, 'XData');
            Yt = get(obj, 'YData');
            Zt = get(obj, 'ZData');
        end
    end
end

if ~scatter_found
    error('No scatter data found in figure.');
end

close(fig);

%% ----------- 3. Crop scatter to ROI -----------

roi_mask = x >= xlim_vals(1) & x <= xlim_vals(2) & ...
           y >= ylim_vals(1) & y <= ylim_vals(2);

x_roi = x(roi_mask);
y_roi = y(roi_mask);
z_roi = z(roi_mask);

if isempty(x_roi)
    error('No data points inside ROI.');
end

fprintf('Points inside ROI: %d\n', length(x_roi));

%% ----------- 4. Refit surface from ROI ONLY -----------

% Ensure column vectors (CRITICAL FIX)
x_roi = x_roi(:);
y_roi = y_roi(:);
z_roi = z_roi(:);

% Remove any NaNs just in case
valid = ~isnan(x_roi) & ~isnan(y_roi) & ~isnan(z_roi);
x_roi = x_roi(valid);
y_roi = y_roi(valid);
z_roi = z_roi(valid);

% Safety check
if numel(x_roi) < 10
    error('Not enough points in ROI for fitting.');
end

% Create interpolant
F_roi = scatteredInterpolant(x_roi, y_roi, z_roi, 'linear', 'none');


% Grid for visualization
[Xq, Yq] = meshgrid( ...
    linspace(min(x_roi), max(x_roi), 50), ...
    linspace(min(y_roi), max(y_roi), 50));

Zq = F_roi(Xq, Yq);
Zq = imgaussfilt(Zq, 1.5);   % smooth surface

%% ----------- 5. Plot clean result -----------

figure;

% TIRF (gray)
if exist('Xt','var')
    surf(Xt, Yt, Zt, 'EdgeColor', 'none', 'FaceAlpha', 0.7);
    colormap(gray(20));
    hold on;
end

% Fit (red, independent of colormap)
hFit = surf(Xq, Yq, Zq, 'EdgeColor', 'none');
set(hFit, 'FaceColor', [1 0 0], 'FaceAlpha', 0.2, 'CData', []);

% Scatter
scatter3(x_roi, y_roi, z_roi, 100, 'b', '.');

axis tight off;
title('Recomputed ROI-Based Surface Fit');
view(3);
colorbar;
