# Supplementary material for: Combined TIRF and 3D Super-Resolution Microscopy for Nanoscopic Characterization of Adhesion Molecules on Microvilli
Source: Anal Chem. 2026 Jun 5;98(23):16898–911. doi: 10.1021/acs.analchem.5c08159 (PMC13276846; doi:10.1021/acs.analchem.5c08159)
Supplement: Supplementary file 1 [file ac5c08159_si_001.zip › 7SSIM analysis.py]

import numpy as np
import scipy.io
import matplotlib.pyplot as plt
from scipy.interpolate import griddata
from skimage import img_as_ubyte, io, measure
from skimage.metrics import structural_similarity as ssim
from skimage.transform import resize
from scipy.optimize import curve_fit
from scipy.ndimage import gaussian_filter
import os


# Gaussian function for fitting
def gaussian(x, y, x0, y0, sigma_x, sigma_y, A):
    return A * np.exp(-((x - x0)**2 / (2 * sigma_x**2) + (y - y0)**2 / (2 * sigma_y**2)))

# Function to load molecule coordinates from individual text files
def load_coordinates_from_files(coord_dir):
    coordinates = []
    for filename in os.listdir(coord_dir):
        if filename.endswith('.txt') and filename != 'all_filtered_coordinates.txt':
            file_path = os.path.join(coord_dir, filename)
            try:
                data = np.loadtxt(file_path)
                coordinates.append(data)
            except Exception as e:
                print(f"Error loading {filename}: {e}")
    return coordinates

# Load the TIRF data from the MATLAB file
mat_data_tirf = scipy.io.loadmat('TIRF_data.mat')
Xa_tirf = mat_data_tirf['Xa']
Ya_tirf = mat_data_tirf['Ya']
Za_tirf = mat_data_tirf['Za']

# Handle potential NaN values
Za_tirf = np.nan_to_num(Za_tirf, nan=0.0)

# Normalize the TIRF data to 8-bit grayscale
Za_tirf_normalized = img_as_ubyte((Za_tirf - Za_tirf.min()) / (Za_tirf.max() - Za_tirf.min()))

# Directory containing microvillus coordinates
coordinates_dir = 'microvilli_coordinates'

# Load molecule coordinates from individual files
molecule_data_list = load_coordinates_from_files(coordinates_dir)

# Load binary image to segment TIRF data
binary_image_path = 'binary_image.png'
binary_image = io.imread(binary_image_path, as_gray=True)
binary_image = binary_image.astype(bool)  # Convert to boolean mask

# Extract individual regions (microvilli) from TIRF data using binary mask
regions = measure.regionprops(measure.label(binary_image))

# List to store SSIM results for each microvillus
ssim_results = []

# Create directory to save SSIM coordinates
ssim_coordinates_dir = 'SSIM_coordinates'
os.makedirs(ssim_coordinates_dir, exist_ok=True)

# Pixel-to-nm conversion factors
pixel_to_nm_x = 83.3  # Conversion for X-axis
pixel_to_nm_y = 83.3  # Conversion for Y-axis
pixel_to_nm_z = 0.47     # Conversion for Z-axis

# Iterate over each segmented region (microvillus)
for idx, region in enumerate(regions, start=1):
    # Extract coordinates for the current region
    min_row, min_col, max_row, max_col = region.bbox

    # Extract the corresponding TIRF data within the bounding box of the region
    tirf_2d_roi = Za_tirf_normalized[min_row:max_row, min_col:max_col]

    # Apply Gaussian smoothing to the ROI for accurate peak detection
    smoothed_tirf_2d_roi = gaussian_filter(tirf_2d_roi, sigma=1.5)

    # Find the highest pixel intensity in the smoothed ROI
    highest_intensity_idx = np.unravel_index(np.argmin(smoothed_tirf_2d_roi), smoothed_tirf_2d_roi.shape)
    highest_intensity_x, highest_intensity_y = highest_intensity_idx
    highest_intensity_idx2 = np.unravel_index(np.argmin(smoothed_tirf_2d_roi), smoothed_tirf_2d_roi.shape)
    highest_intensity_x2, highest_intensity_y2 = highest_intensity_idx2

    # Convert coordinates to match the original image dimensions
    highest_intensity_x += min_row
    highest_intensity_y += min_col
    highest_intensity_x2 += min_col
    highest_intensity_y2 += min_row

    # Perform 3D surface fitting using the ROI data
    for molecule_data in molecule_data_list:
        # Ensure molecule_data is treated as a 2-dimensional array
        if molecule_data.ndim != 2 or molecule_data.shape[1] != 3:
            print(f"Skipping microvillus {idx} - Invalid data shape: {molecule_data.shape}")
            continue
        
        # Extract coordinates
        mx, my, mz = molecule_data[:, 0], molecule_data[:, 1], molecule_data[:, 2]

        # Select molecule data within the bounding box of the region
        mx_roi = mx[(mx >= min_col) & (mx < max_col) & (my >= min_row) & (my < max_row)]
        my_roi = my[(mx >= min_col) & (mx < max_col) & (my >= min_row) & (my < max_row)]
        mz_roi = mz[(mx >= min_col) & (mx < max_col) & (my >= min_row) & (my < max_row)]

        if len(mx_roi) == 0 or len(my_roi) == 0 or len(mz_roi) == 0:
            continue

        # Perform 3D surface fitting using the ROI data
        grid_x, grid_y = np.meshgrid(np.linspace(min_col, max_col, 100), np.linspace(min_row, max_row, 100))

        try:
            grid_z = griddata((mx_roi, my_roi), mz_roi, (grid_x, grid_y), method='linear', fill_value=0)
        except Exception as e:
            print(f"Error interpolating for microvillus {idx}: {e}")
            continue

        grid_z_normalized = img_as_ubyte((grid_z - grid_z.min()) / (grid_z.max() - grid_z.min()))
        fitted_surface_resized = resize(grid_z_normalized, tirf_2d_roi.shape, anti_aliasing=True)
        fitted_surface_resized = img_as_ubyte(fitted_surface_resized)

        try:
            similarity_index, _ = ssim(tirf_2d_roi, fitted_surface_resized, full=True)
        except ValueError as ve:
            continue

        similarity_threshold = 0.3
        match_status = "Match" if similarity_index >= similarity_threshold else "No Match"
        ssim_results.append((similarity_index, match_status))

        print(f'Microvillus {idx} - Structure Similarity Index (ROI): {similarity_index:.2f}')
        print(f'Microvillus {idx} - Structure Match Status (ROI): {match_status}')

        if similarity_index >= similarity_threshold:

            # Inside the main loop where you are processing each microvillus

            # Perform Gaussian fitting
            try:
                x_data, y_data = np.meshgrid(np.arange(tirf_2d_roi.shape[1]), np.arange(tirf_2d_roi.shape[0]))
                z_data = tirf_2d_roi.flatten()
                x_data = x_data.flatten()
                y_data = y_data.flatten()
            
                initial_guess = [tirf_2d_roi.shape[1] / 2, tirf_2d_roi.shape[0] / 2, 10, 10, np.max(tirf_2d_roi)]
            
                popt, _ = curve_fit(lambda x, y, x0, y0, sigma_x, sigma_y, A: gaussian(x, y, x0, y0, sigma_x, sigma_y, A),
                                    (x_data, y_data), z_data, p0=initial_guess)
                
                x0, y0, sigma_x, sigma_y, A = popt
                center_x = x0
                center_y = y0
            

            except Exception as e:
                center_x, center_y = np.nan, np.nan
            
            
            # Plot a single panel for the normalized TIRF topographical map
            fig, ax = plt.subplots(figsize=(8, 6))
            
            # Display the TIRF ROI image
            img = ax.imshow(tirf_2d_roi, cmap='gray', origin='lower')
            
            # Scatter the single molecule height profile
            sc = ax.scatter(mx_roi - min_col, my_roi - min_row, c=mz_roi, cmap='viridis', s=10)
            
            # Plot the highest intensity location
            ax.scatter(highest_intensity_y - min_col, highest_intensity_x - min_row, 
                       color='red', s=30, edgecolor='red')
            
            # Plot the Gaussian center if valid
            if not np.isnan(center_x) and not np.isnan(center_y):
                ax.scatter(center_x, center_y, color='blue', s=150, edgecolor='blue', label='Gaussian Center')
            
            # Title, legend, and formatting
            ax.set_title(f'TIRF vs. Single Molecule - Microvillus {idx} (ROI)')
            ax.axis('off')
            ax.legend()
            
            # Add colorbar for the ROI height
            cbar1 = plt.colorbar(img, ax=ax, label='TIRF Intensity')
            cbar2 = plt.colorbar(sc, ax=ax, label='Height (nm)')
            
            plt.tight_layout()
            plt.show()
            
# Calculate average SSIM and percentage of SSIM > 0.6
if ssim_results:
    ssim_values = [result[0] for result in ssim_results]
    average_ssim = np.mean(ssim_values)
    percent_above_threshold = (np.sum(np.array(ssim_values) > 0.6) / len(ssim_values)) * 100

    print(f"Average SSIM: {average_ssim:.2f}")
    print(f"Percentage of SSIM > 0.6: {percent_above_threshold:.2f}%")
