# Supplementary material for: Combined TIRF and 3D Super-Resolution Microscopy for Nanoscopic Characterization of Adhesion Molecules on Microvilli
Source: Anal Chem. 2026 Jun 5;98(23):16898–911. doi: 10.1021/acs.analchem.5c08159 (PMC13276846; doi:10.1021/acs.analchem.5c08159)
Supplement: Supplementary file 1 [file ac5c08159_si_001.zip › XYZ.txt]

165.6722325057555	97.93151708449946	-0.01030309335922278
181.4380534913198	120.0273143064515	1.572045882628435
219.2208926619601	130.3837608441371	-0.06789976297562073
160.9252920084571	136.7073579140236	-0.9047809809867158
190.5337463790212	160.9501440712972	3.609947375975592
171.7336899951137	175.3507458562723	1.854675043547555
166.4359603389956	104.4779451713697	0.1492146359850511
182.0058596387125	124.1659089917985	4.310475233898224
164.6201650863371	135.496162873578	3.719278822599938
164.073390787093	138.148347246607	3.694801620321911
181.985560095809	150.9249385138929	0.7004510455303712
190.680645437832	159.4200785987849	1.242457626376161
214.6392481597086	162.2434236555202	-0.2965759801882752
208.3620016879452	131.0420983581527	1.124937256033152
147.9680342674232	136.4703754721569	-0.9127335595217175
191.2474082190587	157.3912487533121	3.752047622494217
144.243206330865	153.2707918640686	-0.4867802774641902
172.5252113466326	155.6416065929045	0.5510281708379093
190.3379981232792	159.1037470846373	1.665222234473196
214.2389337407277	162.5045126161603	0.07108499461091894
186.8792890606857	21.36082544387703	-2.21615081436662
146.0789874895302	114.1786848276366	0.5547593930928454
216.9489926083626	128.178122707087	4.071660979327863
189.773674345394	133.0968443970837	2.31437131210824
186.5890179172583	147.5062383262659	0.5464985340049856
189.9751616728389	157.7149406984472	0.9347450462293948
212.5392894367344	161.1862873931143	-4.647141273936064
218.779285170591	221.4596865604278	-1.446666431367042
186.2479432947783	21.10633468966375	-0.6115518695701299
148.3857156474799	137.1840560621901	-2.562964055603865
197.4989950850104	152.2673162902188	0.582749008457784
140.9991054867349	156.6132152391158	1.080069203044314
213.8398752903978	162.2723396354311	0.1282214992232741
173.2276478525291	174.1944144983397	0.08433352984343076
213.2554831163376	161.8442708418658	-1.028298113461627
159.8161700284122	155.3426438868393	0.1502473015586034
179.5132260509529	157.7090208703489	0.7279963255698202
189.9223936479868	162.761850120535	-0.2785541329575406
167.3153262426145	99.06537282567504	3.778875925335362
176.0760174541363	113.5712208919584	0.5234999813796726
147.2783724370531	140.5153622087644	1.152409118203888
177.1265887396802	140.9818096946494	1.208358743761599
159.0301716246231	153.9209399666628	1.074367308411732
190.5252373433839	161.7413938915832	3.779555921353361
190.7952895990706	172.3200370282262	3.694849438461283
165.5752618828498	125.9522862835808	1.338351323795598
172.5895440251743	155.1157996613979	1.006878488913174
212.8822411217189	161.370805303875	-1.996060120105228
189.9401835782607	160.1193140793406	3.811672385099608
220.0172806385427	129.7156109351702	0.5645765889315794
193.1194906487738	142.4654082824041	0.5819307049793305
113.3607829328166	142.1676199970051	0.6641675895082727
184.4251042297711	151.7691869928846	0.8500067423016258
197.2727370915559	152.6567222324204	-0.0743544831510607
168.3768526796904	102.7982313478696	3.817015123551661
179.1807481846056	136.1622830839548	3.658952283929144
179.928360753056	156.19689682319	1.938388486632241
190.1421965249438	159.2464092518576	1.200567146511867
134.8739471762622	166.4708723544601	0.9661989578996883
167.6170497811529	104.3237743552491	0.8115705782295336
155.5614223011311	111.5484188094289	3.713215884925938
147.9766826822444	136.4447064016867	-0.7228666798722619
157.7915766408004	154.0702998323689	-1.316189349634381
179.6561917742185	157.350199847913	2.644164114159409
214.2391864990664	161.2939733430653	0.3100215628290401
169.1186591632599	105.1113193121141	1.181026406694988
190.6042146486124	157.4068751511989	1.747449071149
215.2750685082786	162.246468126616	-0.4059529378565577
155.0253548589824	131.7965186531647	0.7919365642538709
181.6683921967033	120.8607030801089	0.7924874354046076
125.7361399320029	116.6095193813522	-0.1104254201622845
168.1144195837634	105.5531551241725	3.759312434244678
165.680907306822	126.2840009574465	0.470553754490552
179.6335168952167	157.055145739885	0.4267270206612143
214.1636672798747	162.2284382573881	0.04957996714815031
146.9920269094386	248.1316284849663	-0.2644343547711271
113.7756017651521	142.245412311305	0.7427857916094619
159.5871983618101	151.2212406243032	1.257980572011998
211.3787940569862	161.0872584232792	-2.234923214782037
180.0933758330138	167.3814376562844	-0.7793335357272291
155.9003612492456	188.4878614700395	-4.999999857849889
168.6357361382985	100.1326061777935	3.768800667905359
168.719103312241	99.53937077439173	3.742515007568099
179.762720265256	113.7518030722612	3.382144953020837
154.9482747738552	125.4360889021923	-0.6710295021998727
190.277087050342	179.8525776699041	0.0865328663466136
141.7821726484377	155.1201743960353	0.7359900811129187
169.2249564216023	105.1262378404983	0.5576708349133979
153.5557088186612	113.1263160978113	3.711062208323226
168.8267324906816	105.8753144904409	0.659134896129962
179.8662123184723	166.8901124603467	-0.4096553954606441
202.8448978214304	167.5461524804678	0.2572534264039583
148.6731989138379	164.1183996980038	0.7792920168562505
214.7945059801761	161.6518047112924	0.2774551085622978
159.6306929843319	154.5588649518901	-0.03726303705472531
181.8855541486388	121.4718156645318	0.5082705615761881
148.8146452985733	125.9244368252229	0.9718550880289298
161.252045041345	137.0790847894896	0.2126715591793047
173.7260168732812	152.1192791766733	0.7516681340808773
190.3099638144399	179.5900957351681	0.5982376404536925
278.7575947912028	122.5205753116441	-0.1731722951501521
174.3049826368119	124.9321238624039	1.741611666972604
198.3378699367474	152.5193020306919	0.7342896005555873
190.3690411780538	158.547654005177	1.326346928126635
181.338186501657	167.3204191372818	-0.6440019027066556
187.8990037449767	100.7344182199072	3.778974969949431
206.5576849709586	159.28141511748	1.404272107048127
181.9759469003153	150.3090442120807	0.07683755255353188
118.7016962368584	56.14377318010764	-1.281648908937137
214.6865018435269	161.2788893104736	-0.267828969098765
147.9628738275996	158.0316917638372	0.233714814668587
172.5241280287105	155.5201493860214	0.4563286849064114
160.4485442299921	154.9859716182329	1.068732446449204
113.3868723680757	142.2972564645943	0.758486312171483
134.4754759171692	125.2235205723801	0.4806684020272702
181.1949694923972	117.2716227161617	3.782092286490326
156.0148645360303	110.3815972874219	1.059636981068821
146.1231758087837	135.919386998134	-4.999999857849889
81.85456032896832	112.0842426737919	-1.31639613177395
183.8261622137881	136.3548756198279	0.03333058502499332
202.3079862613933	139.0446090537422	0.3340338911005666
112.8103603867635	142.1536634849939	0.1565465332610116
160.61288301479	154.947123914042	1.235648257057395
206.5740833890474	160.3664101720692	1.575470594155798
190.7670477699913	161.3326906132074	1.545374465998887
38.50592438642276	155.227612446037	-2.632111016057272
269.7252075134039	18.85180776254252	-0.8414762724211532
166.2818909373859	105.2921150565386	3.736747063846624
153.31341926132	113.4568765574304	1.402384188407002
171.1467951038258	124.8070819456404	-0.1075896719592616
191.6167833593262	126.4332163093544	0.5874493099040974
168.1788904042697	147.5594381349787	-0.287923710479485
208.4262322611295	159.8271109184577	3.789238902740824
190.48614793161	161.8240727404788	4.092447232016134
113.8102576687185	142.7690697614475	0.4815994234848543
190.7776070996526	159.2070310438106	3.763540582263075
157.6666398302208	122.2082391010322	0.4288081266388323
279.1107954167654	139.2780382220884	-0.2296885463350855
113.7189739839333	142.4694650501787	-0.0904267490749216
190.8192154999896	161.3884513727188	3.860726601364611
159.9695524630268	160.6601422255724	1.541446908484813
180.6672871080347	169.4726400915503	0.182211410843711
190.4948443613024	172.4778450394482	3.700078477775818
93.6691280114666	258.8347697915366	-1.463254115283624
99.31457984199945	279.1652145668576	-1.025772411497645
157.3206812670514	122.0884023307056	0.9046708372591413
197.8828298702357	152.7478213826614	-0.265590453891652
134.8813421989422	85.53932404372759	0.6181248091902803
157.5640045350563	123.0750679292776	0.6682344231576154
147.4207552548968	137.2680085712775	-0.4727769294021278
196.790304813161	144.717765414189	0.8892206171601561
159.8584645102972	155.8825381968557	0.3066522518425275
148.2196639901164	158.1014977153397	0.5934045772095914
207.8400824281593	160.4513955074187	0.2390762849916324
172.6428851175959	173.6875045566445	0.0643690757894529
195.334364148068	264.1324138261068	-0.5281082334876246
160.1492517289834	155.9700408591954	1.249095503985216
99.60000781848808	279.2849698538134	-0.7465744400421537
155.8501188226097	111.6388872784352	1.303366796218016
164.4660931008947	120.9992695773284	0.4764155178025773
147.0380069528689	137.140657477413	-0.7200274258047044
165.5722847100648	126.6166055122218	0.1242515778466823
175.374134280118	127.6356721308603	0.5857843842887412
166.6418011419574	140.2917642646648	0.7741115339541551
40.64019829199259	150.307358017224	-1.492019430294871
198.0898931557046	153.2905631092373	0.4926519735347414
160.6608456486126	156.3122336788113	1.126591814684766
189.7320971472971	161.7598037412503	0.4425722378936105
99.22867816360011	279.2532675394328	-0.7812383508143462
181.3843628574265	122.5198504557781	0.7600138616511123
147.8036880416947	136.5840799878318	-0.6721595859535718
41.61305582737867	150.5864392538786	-0.8367749051532103
160.6394087242269	155.0133590394118	0.8027252826893296
197.9063452616563	153.876312845215	0.467161745961101
189.9514925100815	161.9700753075384	0.794570246847197
179.3260825951874	165.8062950978553	0.1286331000569146
190.5134371607359	171.7960474822923	3.694413676993741
98.59143590280217	279.2740535320069	-1.064664967044081
189.6824796950919	161.2775460868353	1.952972210209474
159.8161923245189	152.4879660778076	4.048602373577998
183.2423631300667	150.3657701856611	0.7677333473565181
179.9669348355368	134.3423193755178	-0.4550189002423096
181.4785420447317	121.6376861954435	0.8565890452752036
146.6949910905492	138.9443168978911	3.109675331248991
170.2333178433022	115.3823027118989	-0.4157686328306264
199.1716603173197	133.541255149268	0.386415307261458
191.2430483298625	121.2833841255358	3.797030887208683
172.7597914043373	155.3727696430495	0.9187061546606193
189.5614384491412	163.481470277683	3.941295818658308
173.1562789784588	173.6745788086362	4.418879695097067
174.804234434184	264.685846850097	-1.845890472764495
175.7799927154119	113.279770797593	0.6619851167418338
160.3329769783931	154.5540535211597	0.795233856079296
180.0657277791167	167.5933308001681	-0.5293650655525034
190.4279286725143	172.0261086558984	3.707496755219446
198.0304536615836	152.155235743357	0.4342719691716395
177.2662797147267	165.6318312091309	-0.8774225639361144
172.917362289783	153.7553632129711	2.017279089281717
174.8621538746372	112.6900008513213	0.05496199332440348
208.1847036516778	131.1198073482094	0.8798048013717534
166.8737050615115	141.3837338198948	1.012223311115933
141.3909076883158	155.4301076238395	1.385328119181121
126.0735590554206	21.10151590136008	-0.7401361420131054
146.0926638569977	136.3940599800833	-0.4847448079044425
174.4189967711115	264.596332865213	-0.8490661866282931
40.09948600651683	121.5213714494092	-1.256031532458862
181.1073380674319	123.0836428414084	1.029537037319553
269.1793304482918	18.68667638476808	-0.6677550121301546
154.8985281168542	129.7435054299064	3.819940062631539
159.7216422171738	155.646232633375	3.836920259352191
190.3444661035554	162.1597157622446	-0.3264886849169551
179.1067610421066	166.6458880246603	-0.7366505010629613
173.4177972346487	265.1336094473714	-0.3684015120328716
160.3788359793299	156.3243758387295	3.82953745001178
134.1375850799256	124.1769244612063	0.9441609915846511
269.6753786236791	19.1400146559543	-0.7475097303828688
192.0069946528652	123.9342706406389	3.987168367471609
146.2748652059332	136.2702998462237	0.777342649544277
163.8619528131541	138.7564619315657	0.9047496796337785
159.9418074611405	154.8905506742783	4.255166942383074
207.1157041606837	158.8916674982398	2.652170079521612
190.7140230086272	163.9643450984587	0.7043402634085729
165.7358343324801	141.4911649470762	0.2618651475437134
187.786313582941	142.1413439123849	3.792096747389438
159.7167972241162	154.5441664546731	3.827112934208538
207.7103804193053	159.8794739339423	4.497192561010021
169.9814141320905	168.1311215505022	-2.4004074561314
125.7457240960036	21.29410608860936	-1.102128789386523
164.6547264146367	114.1985481012637	0.3333519961609926
175.4810426754559	126.3327035676436	0.2459200261208881
146.9985041284675	136.6401907235386	-0.648263010454191
201.3918764884083	134.8240827273228	-0.01035674937057107
163.879242080862	138.3340455971217	0.9397967662704062
147.0692677863958	136.9652603752795	4.127768216597079
41.19983816715217	150.1544882065102	-1.27991719326015
160.1463460964288	154.5800839612026	0.5044277062647535
125.7184217096533	21.08410409178134	-0.9437041411658008
147.1386369669859	137.1597609461448	3.860153110443796
111.5385783710234	144.5971848078413	-0.1194542371702152
172.6977363230057	151.4363389899021	0.6959087890060762
178.8221664608106	165.6719298470978	-0.9530771994879984
173.0359402626583	173.7725405170752	0.7887546670341544
99.98189669181274	279.1360128541316	-0.7245192425363364
142.4311830139286	146.0754682001796	0.3375265720950436
160.1746168780799	159.4316830910832	3.659754406061164
98.9433609120952	279.284767316042	-0.6974005213956872
179.6094544067607	172.1815125169358	0.0385858416459175
264.1123810332892	198.0957238645195	-0.6831839383323631
174.2489547301907	264.7216079919147	-1.64038830782979
268.8114408137693	18.17373843760139	-0.5523212191336749
166.7070565965215	100.1314529196178	3.768744833470771
147.4684922653067	136.5922355161502	-1.368904928728479
141.8651089486806	154.8642577302568	-0.01267956834390905
98.86243403814422	279.3179227571557	-0.9613340254282058
197.8024364390993	152.900830216752	0.2596016318874583
172.5890095376188	155.3747163062537	0.7447473685478052
163.9837385415787	165.7669696214549	0.6351292388680125
151.936226072373	210.1846156097748	-0.2930499985788518
181.8691948978523	149.970384585926	0.2978990770557055
166.8676795619753	99.39844980090223	3.740118730377048
155.6112829111742	117.0728255274441	3.737130473652812
180.3301833433163	134.4260941448445	0.2120832732588712
146.2295692701178	136.1082937757812	1.047886879930446
167.2771615937069	99.00045653216311	1.402092714785494
175.223535623608	111.8138045152428	1.23659378293018
147.3614937300049	136.8688009493109	-1.19541846074506
166.599523178182	142.4550266985152	0.4063068276339741
160.6262592226183	154.700255291986	0.6962732580712361
202.5323521260888	168.1242537787419	3.767863760638429
169.9404698323849	128.6602352461988	4.43629383013132
201.1728494729576	134.2712974528444	0.3785894215324293
148.1421727507863	136.5086221944433	-1.00706938761493
166.0638086923974	165.4949232850186	-0.7394499162852664
191.5254778519423	165.5838882993778	0.5841703663878106
165.8772610530415	100.1634364656793	1.013795791987847
187.1067810268812	146.916762608527	2.719868121340599
172.629620185032	155.7444573703214	0.6548410115549095
174.5907287333548	264.5394991761078	-1.334763376178617
146.979815195638	136.5213352527951	-0.5739981603342325
165.7654706017053	98.54102277195283	0.3485833115372248
155.4067028733381	119.1403972619191	3.748587675500447
180.7592173824518	120.5998987518487	0.5585527721826817
133.7560510787964	124.2102343721416	1.0456570536481
147.6399334028	136.6384806334155	-0.7878988917693414
172.6574920986639	155.3125500502704	0.4211989140961211
177.7034798007056	165.9608543189934	-0.9754860846178036
172.4899237561416	172.6607896496897	0.6613384688015073
174.7914859618662	264.6315365367597	-1.051438236197407
166.5381742085012	101.0407602496702	4.120356687232022
219.0119351821967	129.0735780423781	-0.375008342589664
160.6152234610518	155.1278161996197	0.7331520766758295
200.5890140431318	134.3666199551336	-0.6420951835319932
165.328160081703	125.5185861053263	0.7866682607300607
109.3747047143266	141.7382261062958	0.2348261721124451
181.2610098456712	151.0099695586271	0.08075802793478472
160.6093568205241	153.8986620099982	0.4920810669694353
192.5808428733016	166.3341221621183	0.2446760018881953
170.7735652665324	171.898363943841	0.5129611178491689
174.4411457209937	126.7705132063488	0.8075978209312281
146.3972623825236	135.1883708706152	0.7091578579366723
199.7474791572938	138.2156642876627	0.6467494768311554
109.9748675499943	140.0300333338377	1.797690283827703
198.1874595998192	152.2868436885373	0.1096965515140745
209.5815160073868	159.9902872718615	-0.1645999156816513
170.5930681642631	172.4055710096262	0.5722320356510608
193.9432130527623	264.2396839719513	-0.3210776849305956
197.7023690631803	153.0333751131975	-0.1049091013390044
161.1546776249031	156.1552254956806	2.563784767322498
154.0687368297172	115.0049941733623	4.07764336561405
146.8747605277407	136.9390241988967	-0.297488719076527
167.1039467257248	142.7311525748781	2.341672147920215
181.6440955852827	150.7302949637431	0.4758787685123275
209.6156604975637	158.0192222516696	0.9217306588212676
191.6162710346207	166.5802495103985	0.8309491961673681
176.4684465142053	168.2348387553351	-3.770451217578231
172.720784344763	145.0297348812266	1.123941631584834
207.9711946122056	161.2656724492348	0.1683094736816337
134.7367626953552	168.4365085682026	3.7864671794218
191.9078464910433	166.8074982624683	0.4443489551976089
170.7343336813041	172.8177195905476	0.4036379704626944
167.4809194357052	100.0554885481514	3.849346355835733
154.9388286095301	119.3683699499002	3.696959052623586
145.9510509391736	136.6443625536915	-0.5926681481048542
193.2345523784456	264.0812473502908	-0.9939962519779548
268.110409880042	18.58511260200825	-0.6046742645867678
147.0911681837502	136.9270568669563	-0.3782884186140216
201.3798845664655	137.459216630303	1.957524490211317
182.1898741134359	151.1693850441759	0.2564709094178845
198.3237988011814	151.9161905926147	0.7324136545928676
81.20761063964015	254.7010709752183	-0.3911142558235715
201.4478759292473	135.6648906672171	0.9528883212591253
146.7281095480268	136.4836081023625	-0.6216507221499553
114.7303929021113	141.8946346663808	0.7452686254592473
197.3416225631571	150.6073841873267	0.5873995744405227
141.3810844177403	154.8050775708786	0.3065502675451515
192.0032231314721	166.1122608286189	0.3241346028006094
170.5438060023651	172.1968977388164	0.2467338410783001
219.5397193970672	221.4840938268262	-1.337656987869724
193.6143693897971	264.0050671900931	-0.952767379895448
50.50257941075298	271.7795990959731	-0.9675431581484842
160.4788342605782	154.7218481819764	0.925844031302623
172.6888335361369	148.9990757187472	3.771244456793716
158.3547917777614	122.6761681916958	2.816928062435458
201.5263505589176	136.2896030526325	4.33963928412998
146.5858182127658	136.2567010066636	0.6275997022905082
160.8190056778991	155.4465436145827	0.1445840084917472
51.62365961925198	271.6758059437223	-1.461144098404903
154.5756847766479	131.2914225823162	0.2143575900274416
200.4977785063212	136.7537706317425	-0.5590368256253009
77.17557800972246	143.668787550462	-1.707632684449958
184.6352772588547	151.1310370472403	0.8460049978738339
160.3855828063586	181.2160015789364	0.2832399406723243
165.2231714801434	96.04094257344545	0.586089439213248
200.9068754489419	135.6898903686401	0.361896766510964
147.7901066556165	136.8036524014782	-0.7268985633954134
182.720115187482	141.6849965441789	3.793683527574696
183.183502728133	151.1508598321628	3.735498233127433
178.8208838448272	166.922926336828	-0.2792650172041247
146.3098303277671	126.6693041553491	0.7436248269917801
114.596709002523	142.1247630315532	0.3474917462359183
182.2872258533864	151.5411408145164	0.3957658490638846
222.8217976072299	156.4225887123535	1.037897541516166
208.4800027123586	158.8965310380941	2.042627957622903
191.8441729620579	166.5995705848504	0.5941639696040297
171.9772621031139	108.8881744980354	-2.871313583878405
153.250873063267	114.3315228793453	0.6139227411304438
133.9294931485494	123.1641922099781	-0.2401110362103947
147.4945365126848	137.0307142962531	-0.780132374983029
208.3243624158889	281.1639795780831	0.003694620010399021
156.7741427287781	122.860608077606	0.519234017843197
160.2179950009844	154.243646292257	0.03547051009360871
191.2670547041897	165.6156935755003	4.315762897023209
135.3599430717108	85.26174333363748	3.407994958773715
193.308133131693	109.3074058845267	3.832699374503176
193.2580752907138	110.694566369221	0.7983777911112537
156.9581625299734	110.1713383389554	1.621599061715931
144.5430856201451	105.7597411623566	0.3125839677933216
191.2847766479509	165.5251171843092	1.365736204985662
133.7904243038973	123.5021107410587	0.05088456657475669
135.549602550984	83.13770335779503	0.8148988300765149
269.4781131731539	18.66067354144799	-0.9219753830196927
160.817059960886	155.2517651729618	0.1758865882027122
175.0013068788833	126.5361518403548	0.9615367652747751
207.4932535963379	156.9122187360597	3.823815291403658
164.4204094499975	165.478063130482	0.5432166918002611
80.23260780602752	254.3985906179031	-0.6069507723421806
166.8815943390513	96.24164374447996	4.469847976936586
193.2606144477146	110.3016462275537	0.8715920778986981
148.8171406216847	134.7165073536787	3.747241533805866
172.1434288220128	144.2074068113879	1.387540431399682
191.2199895622753	167.6425431886578	2.951194350779523
44.91209469050651	271.8434135758423	-4.999999857849889
80.21482989981862	254.0868426775289	-0.9297714781924645
173.1220347707392	264.4871040295878	-1.237739128000025
172.1828275905798	146.0615697614504	3.746005944133357
172.045996381816	107.8685345688745	0.222882787312095
180.6486296023743	121.0236485182737	-0.5723616471478165
200.9726391828623	136.1134340366063	2.576483715514548
170.3099342953614	126.2097890327289	0.7320728569935165
145.6052635344157	147.6721971416678	0.928005822057504
171.9659841035013	143.0603067803352	-0.3647152427609186
187.6704972092527	98.68908839359209	0.5687099718848984
174.8442164942807	264.7266717270721	-1.140837019536666
80.48048180037169	254.3712454446822	-0.6520292480392114
188.2801106421648	137.1757616900338	0.3352750297285174
156.490991584617	170.4641640706865	0.46445821827464
196.4133850598201	151.2896715105484	0.4814838566632683
146.925842362124	137.9257812602128	3.787374057974313
200.5008134559325	137.6116981078694	0.6780205638235064
111.4860740898773	141.384637822421	-0.8184732485717195
147.1328299874535	136.5978549732002	-0.551705358325397
179.2473713049237	109.3452017317613	0.4107697963258006
174.1973259768911	144.2577617408014	-0.2086799695882433
208.251253129888	160.001070422027	0.6412358528824558
202.1851558152626	166.5655023756948	1.008589693771756
80.67363280803087	254.7044759457242	-0.6069857705920988
193.5249134431579	264.2253546284723	-1.124634138170511
201.1951677958628	137.2713817145797	0.3961550753775303
169.981417255073	115.0021955359631	-0.914522999015757
147.4211054724685	137.5350476867207	-0.4474168229043736
172.5623440947519	145.067293890158	3.72557153815952
179.6962293472396	168.505910496339	3.836624189970122
181.2326351902217	123.191152776857	0.1482224052097223
199.9241338065009	136.9328078224505	4.333140365946238
113.038921071596	140.7235796626947	1.34941616848494
172.682814929476	144.0421385006475	0.4264189859700062
223.1570503239762	154.8918389891957	0.6872664909173325
208.3052465815015	159.3176831327089	0.9831887329695759
79.89946161630941	254.0095350070077	-0.6347934436142315
179.7861077589799	109.9009956987588	3.81459717340028
145.3165190397177	111.0991591421262	0.7959750335958458
153.3976902411441	128.8496145516167	3.675110909835098
219.8202178297279	129.8269008760171	0.9634009795693379
169.8848672041674	127.9008583127539	2.810736513537299
195.1943568498891	155.4027309833446	3.792676209573647
193.713916475876	263.9895038318656	-1.136393048020336
172.8721991847391	145.8104562115135	3.769942047414119
160.7880378681454	155.8007612448712	0.06445021519803099
191.5122579872983	160.7754325125225	3.77635636201448
193.0737975915759	264.4626399124394	-0.9352286442708624
147.0867495144615	136.6467391022923	0.3552742052495273
206.4779728025557	140.0645190202679	0.5533401260003152
169.2163662120861	125.9477725048559	-0.7732015616182373
147.6565416772168	137.7212894126731	0.4281144179940668
201.1883587177717	138.0940861926512	0.4588117237175981
170.4074693874128	143.5586262090603	-2.417821380252207
193.0670848069175	157.1998858887612	0.006740139901131863
177.5273212560378	163.1483682548402	-0.8401128440273677
192.2015983473265	167.5380229903101	3.718584803411792
289.9273031379299	40.76210379853921	-0.9927977887377223
158.3293463989554	151.5173036795912	1.790216938337979
181.6635320343756	94.97624089459829	0.480805556680077
167.2762157142007	99.06168081206806	0.9509836632229088
139.9272972133268	114.6241526666828	3.678749611201137
170.6929370896478	125.7931973816741	0.7320463580314437
201.5181867179058	136.1040487256585	0.00580139632311935
147.4721173842814	135.0467275520543	1.407575877983209
113.3960487808954	141.5807819130867	0.08766230398874471
191.303439745467	166.9351724826356	-0.1419293607281607
179.6468113286563	166.1836098640557	0.1129041298868906
190.1030833270995	178.7485348536522	3.714018637236907
157.8765093836088	121.9760286305643	0.6786874540930395
171.9379787602005	123.5282653302068	0.1347715665943522
200.5015165696119	136.7492936627677	2.15704912440116
178.4588253670206	166.008253243198	-1.345349393122685
80.23165949942074	254.5138050662923	-0.3813569081181903
269.705094454426	18.70339311780855	-0.5285491638957391
148.1365670700589	164.1800702020607	1.281605737605395
112.5631553540636	140.6486442967403	0.1837328230442248
183.1440432392655	150.6372336826262	0.01846795298631772
178.7871708100721	165.0358665652759	0.2192468534087585
80.56493892921807	254.3294051877686	-1.59691995203686
193.8880645626325	263.9192809756557	-1.060063881578748
157.4541019036586	121.3793693222712	1.303624037631628
166.9466403100523	99.03207678102122	2.274488210423629
160.3070799977547	160.6187724248076	3.659636079536543
201.2015481120798	139.4333052983114	0.2448752122732017
147.0206992621103	137.473417216844	-0.2373855542643841
185.3527592880238	115.6893708198531	0.4221827546861123
155.7170430960647	109.9106624784758	1.365989989289147
180.9139359448109	116.0917139193378	2.642535466324998
133.9680014228931	122.3943969307507	0.2069099205540275
201.1188740349203	137.9574821686	-0.1416995525029054
193.8639712706326	140.3891441406819	0.2575294742298478
172.2295921083032	143.2494447512003	0.8648288870111517
165.4927567888372	155.1862731680121	0.2599914826210085
208.5115808972906	160.0112312716209	0.6629839376039709
179.9542823266025	167.4269065567804	-0.9273432133090282
166.9516131770674	98.89077898713418	0.4639643577312932
189.5169874370696	99.94866521370214	3.782915891224908
179.4103252750194	109.6491942922281	0.3571683448005252
181.8417098494978	121.2845553842198	0.6020393326479596
145.7439207312466	147.2347471802808	1.015205962877757
183.2773585428872	164.5060528825409	-4.999999857849889
168.1138307266237	165.3852960060418	-0.2468781596204527
188.2186595682943	169.8971232892629	4.022552673729218
189.1881241301276	185.1238325431849	0.0727140097831092
166.9229522030572	99.63895121504393	4.352883305887248
171.0331791500452	126.1044927412012	0.1460259830911937
201.3372181974738	136.8654724494058	1.161411362389998
174.8590770288372	143.8743757215774	1.096325764787531
114.3238337770487	144.0901703135472	-0.4353942413078674
188.0987857928372	170.5489577920582	0.3062996924541571
81.02966192522285	254.1558164259239	-0.8525869698121824
159.6971075892609	161.3724538220374	0.4409587914572582
183.4398326161795	137.9474177788484	3.848483517340602
201.0877323903119	136.3731231555766	1.376535215225172
183.9600084736278	150.710988989119	3.136067070924009
187.6017543478065	169.0969779704743	3.836963798254735
181.2510123632876	116.9114964183223	1.31568168186453
190.0377911160864	102.6016230369345	3.765359076740803
147.0009952866964	134.8239427744612	1.197152286733744
133.2741721897189	123.0625129237005	0.157416600649882
157.2314014625204	122.7961636833441	0.6790765394180146
136.5615863437164	85.53563766170325	0.4332558841470439
189.8473610770522	165.1054849179494	0.06364292029668585
173.2351980477918	173.4196934800337	1.030374888735758
173.997689868117	148.9464081958108	3.578964977265571
190.1627522981999	185.8686817280678	0.3995379989426311
200.6968512821743	137.581921580405	0.6511866107281163
148.2920440552358	136.6037479475864	-0.9560707325168738
127.6373668106938	134.8307150237819	-1.477956529774571
183.039181550053	136.2258024072983	-1.287848391916727
147.9948752470473	134.6745651293882	3.947906867307434
208.0684818607277	160.5406552027603	1.30372530340831
191.6342337054571	174.8826415876643	0.4933094897201196
80.35597275196287	254.4325998289623	-1.01540578812818
175.0190299307604	264.8055762816198	-0.5539865619015583
167.457775730717	110.9948115763726	-0.2424622969524492
133.4338642490823	123.4534673006673	0.9952875517504034
127.6857762244209	134.6164820922807	-1.330804273768193
165.6752700684328	138.5061074042783	3.801699348144763
198.2704190320742	153.149275562157	1.753324220776656
159.9975223501348	160.1819062854198	3.205860803777035
80.4277973240185	254.2490813164241	-0.3058505646434162
172.1873833963153	143.1027815155117	0.6491525912430095
153.0330712550151	152.812859132765	2.039268713466604
179.7696011644661	167.3209412773402	-0.2589405182799147
192.4804476478054	168.9882282213793	0.9737538594451155
49.72876499990433	249.8857205913016	-1.072440324149578
81.09371525019998	254.280486575376	-0.8744507083089413
193.2945324510374	263.5825166424681	-1.174024856828703
145.5307105184876	113.1860287943324	1.37887568064807
169.2089423368477	126.28155427554	-0.705790677728419
126.0769253947698	134.6100688762513	-0.7689197811571367
147.8403056758548	137.7828624950464	-0.4480897711484882
200.5458491742446	137.1498994032224	3.792569611637351
167.1364312476401	98.01859485642599	0.7941862133207657
147.6433663760038	136.2362128108623	-0.4874445700739563
127.6190094090178	134.8178265983594	-1.563542918801722
193.284050115366	263.3358695527563	-0.947783603177066
80.72024666609322	254.1871765944418	-0.6373353008665537
172.7398444938379	142.6114822757843	0.5317908579750825
160.8000899363149	154.8225196358864	1.78779991029845
182.4302950049862	150.8667372021637	0.02480145045622227
135.4565984330245	84.44217801869222	2.881392022788656
164.0856314127591	137.911871422427	0.7808867901760591
167.4780666887565	98.46659892757376	3.728252001772515
147.3863383409296	133.4710635270114	3.778384163279599
202.174669713319	136.2749638458402	-0.2133919016273372
127.5343230413398	134.3248927900846	-2.192689327759433
160.6629846991008	155.5095507636865	0.4954505010839334
197.966243509535	154.1910229832419	0.799992471991565
268.8502838254445	18.40807039710626	-0.04903698385086454
193.0216104432336	263.2532683576203	-0.9222101539674451
167.0866326661686	98.71510401995533	0.9592467118391298
180.4666609356216	105.4485433110207	1.385864056775418
147.9761943859124	136.8232652377835	-0.7879501910379547
208.4378259339356	159.9075230242237	1.304762797252334
80.40079963559738	254.4280892289318	-0.6471702515768576
193.1417157164584	263.4089647990455	-0.7691941255953981
83.25079946127421	35.6809745435284	-0.9765004753375771
193.8024310242585	262.7450187593444	-0.4447665558106607
192.3360099812467	170.0965567483542	2.762298767194359
165.8105930196982	154.6227782302534	0.9290777898272167
184.7100671169248	135.8216781898853	2.714417596003212
147.4515916889251	136.1893170670959	3.869869397040776
126.674497664864	134.5988151398827	-1.260173941758003
181.2072346440459	117.5977463701585	3.863940912583607
41.5296593700115	150.4017858134465	-2.177334003502728
191.5016204802907	157.4982087647879	-0.746191533387319
210.5750966965341	163.9914262387886	-0.1229447310341852
178.2098524649898	165.9654073553424	-0.2072007350030402
193.4822145633128	263.5371654883576	-1.048989382081601
192.2849551485474	169.4427633199496	2.50629538857198
168.4961817015324	100.6145184235826	-0.8131706887919904
181.0974462420619	107.6632723104719	3.768316650913503
169.8398710909593	117.8523893070094	3.844365507159201
207.3248514778732	150.9626421759043	-0.2474555019134573
135.4988988867246	85.23071922666466	2.423003329960971
166.7797029722686	98.70192862193525	0.7439084606314715
180.4863585429252	105.3363304167546	0.6697987987103124
153.3753050496254	128.3942402479826	2.910059588026554
195.1668115163648	263.8044454053135	-0.8414861547243693
147.3970567599371	135.2243413290677	0.9503254016136811
209.0240508728217	159.3082703646725	-0.7060961500447955
199.7858279789619	136.3257495094911	3.711389008213877
147.5678981656347	26.12817323527254	-1.242907791014341
180.7257019611772	105.7867089453174	1.111531237285639
92.41864183787621	272.0771087877652	-0.3285445011472296
193.8844404141859	263.7937379616496	-1.038606649554421
174.3705773968571	264.1846483036219	-1.421437348615923
79.94284694249613	254.3147411074707	-0.7007546329510216
191.7205625216009	172.0205463624109	2.972641856203452
155.2361213722243	114.9538503102622	3.661129183416753
147.7631045912178	26.04924787748533	-0.7345629832818229
14.32361102750078	32.92374865948442	-1.626793041888696
83.35622757208209	34.41348209948021	-0.7120890210044831
166.9712214662566	98.98575964681945	0.6799921906658468
184.5422419924067	151.2677619550543	0.9368265752912609
174.9781552304856	264.8997533406462	-1.077358106508411
269.7722036895067	18.81428078566361	-1.156276243435229
147.3274016204816	25.71864097453269	-1.170136986927754
168.563533826498	98.71991392810669	3.951266335164518
173.4703216344027	145.0248849529717	-0.1761960327958972
182.2763700704006	150.899445001174	0.5201606095043857
207.9774506919232	154.3931980408891	3.874702073311407
201.6804978328159	166.6190999997217	-0.3536475045760327
173.8158826848265	264.8497193815091	-1.632318399872313
146.8322186910869	25.67321181665206	-1.65887382668866
167.3172121728577	97.67708593532117	3.855391615369192
180.767620587557	105.990545760961	0.6971075801668418
210.1874384238236	151.7800119935295	-0.846796290342111
183.3035070198343	151.7348772061489	0.4684057738494278
165.6080077800383	154.119295262032	0.3913302554833548
210.3025860477778	160.765902592589	-0.315846074405457
200.9938507563557	164.2174042152566	0.007336650881593273
194.2053068915775	263.3109862503407	-1.26708489878568
193.463800252517	263.5472138993936	-0.2930353522507554
179.670593449919	166.4267749676475	-0.125502453165685
136.9116360907801	122.3487797054078	1.677063759180103
155.7491398398007	110.9845774156004	1.374696279060148
210.1581652809568	151.3131538683815	-1.235877373922867
168.7495968012874	98.10442103016879	3.938221748781845
147.4998857942372	25.56401824575924	-1.298864137279931
201.5104792000219	164.6403320344926	0.7644367339431701
167.1408259601264	218.6106837560818	0.005613594209148526
166.8325662649577	98.88026169389747	1.586150276815573
178.9687641272646	110.0941263148973	1.208056206094548
137.1554599205673	120.7835147562772	0.9308309872506642
200.3641535822562	135.5601504200696	3.952591521662896
134.9408525640872	170.0601962047773	3.818204244357792
81.04284282835403	253.5361177545259	-0.209700095406168
194.1483029544211	263.6793168850818	-1.016685756712153
165.4259401833537	129.1631365584553	3.695693293371483
147.1232032785833	135.2487217001449	3.805831651909031
201.3853718970535	137.6099141691536	-0.7301782415737614
190.0453196390951	159.4687758826183	3.77560165117834
201.6263696951366	165.6007145819791	1.742848152459904
174.228019873887	167.3677044434124	-1.223398306808771
175.2352489585421	169.257654029795	0.7213782623665245
193.6368172222188	263.4156151735331	-1.074251995622045
168.0149894225357	98.78374188659448	3.714780060079629
181.1562349655505	118.4716771190759	3.316478572870983
170.7155529167002	126.8784755382203	0.3871119551937128
147.6321717780057	138.2473921800936	3.732932593804238
202.2351735653238	163.2822539787365	0.1219572758989978
174.784507386796	167.3618715737053	-1.059620151875157
193.1162633481961	263.6870649605551	-1.034438322406428
191.1610848828039	175.7392120373813	0.2929837944100687
166.7909961783475	99.48898202037799	4.299728212107727
167.7735788198058	114.9113109355104	2.150776506169206
172.9142204372558	149.3531812529388	3.772647650879085
182.0602689110828	151.3171003265209	0.2786207953613904
186.4397282822007	164.0284513361891	-0.1491927321262967
202.1268872030076	165.6137795609262	0.5532246242695996
87.22563485926399	63.63878605442868	-0.3933037959220617
166.0256387907411	100.0908046907086	0.5579159904280322
139.4709078029004	119.2449766956991	1.841818085400766
180.6107535714392	121.3807304793477	-0.2676713077900027
202.2097303736813	139.5514828326808	0.2676787195548441
172.3927151479931	143.9038308307241	1.144793617608594
166.0835396041412	161.010744424721	0.8177522894624444
190.4361916876041	176.036350439207	0.3993516718693824
87.57163856206169	63.31563382746234	-0.9604736262898967
167.8518167306645	99.81660494957842	0.4920381015740592
189.9947879054686	107.22144059455	3.743416334454543
149.0643256760442	124.7665061265601	3.589220858823088
147.5873564563963	134.1374645266685	3.715058131003484
172.5833575037794	143.3061525158805	1.796703376449515
202.0650607573308	165.8457860464213	0.7886757671293817
208.5530697170944	151.0403010325601	-1.333240468089247
201.8676181126137	166.7439558386253	1.990070604501805
176.3927402713305	140.6670557973581	1.222465744091892
167.297715344449	97.7157226102785	1.00930346166617
80.2753878071498	254.4321347699311	-0.9855771499622265
136.9808492693609	121.6734927536272	1.320383017938528
202.1252404319407	137.7285755979528	0.8188767457164228
201.8636642055529	163.7321028983959	0.163981875396201
167.9788320404368	97.39761091920001	2.266739112934906
87.82232984971229	63.17703344067535	-0.909519756289818
87.72451656943358	63.05567802881496	-1.212890032877986
154.9611976185695	116.8687794283938	3.725851991057282
163.5756121381899	138.3015392659725	1.380568695539242
201.7744323243287	138.425441026748	-0.2516059612449976
209.0427205301446	150.9362930543961	-1.103235584967204
87.77242892508926	63.01687487675964	-0.9700373248862106
141.8915487400914	106.7490984229027	3.759743653630904
199.8392155811994	141.2143707212971	3.736463107796267
145.8626141706392	147.2961065678028	0.7776462898951901
177.9318938903965	165.388066449013	-0.4576701349978061
145.7847482560415	147.482611201449	0.7487880447513827
172.6568446840058	144.3152815997286	0.1279748624549638
149.1839491296652	89.01476563492822	-1.228765886842858
79.7535084219232	254.4574108056764	-0.4966085127280088
152.3175081131821	165.6604453918268	3.69195568634917
201.6761284714597	137.1814839235626	0.3000059240912986
147.931573452919	88.82765460097545	-1.24766724335377
166.6895489089747	100.2842657177138	2.34942627366971
170.8070612031754	125.9823079663725	0.6206920914358236
145.7115271227626	147.9308022969848	0.4535062062794352
173.6328300405182	151.0926278834135	1.018445528221637
201.6657829431092	164.9645534611538	0.7284779707233022
149.2307079406794	88.96076494447071	-1.777681259068709
166.3872050115274	101.4260264430889	2.394869977581224
180.8525557350593	104.1226427345133	2.277540065602071
155.6819620108944	109.7020100701605	0.5166950487549044
182.8338639496601	136.6205056899862	0.647179009658257
167.4562148874613	164.3695386080177	0.1616804029436797
193.4481281854804	263.81568918478	-1.239770054869131
186.0032430501774	165.0358767859657	3.975275793878815
87.78129655086246	63.29545392779412	-1.10597407840849
88.25336926079451	63.61006779883236	-0.8704310671763352
191.2559156228294	156.6397070252588	-0.4910274532892568
178.4124340213832	166.1553583259824	-0.8450311607168274
201.5624598434852	140.6483180686151	1.649874135665327
148.7778088000636	88.92540754594511	-0.7064303221659707
180.9946013761588	120.9463725030831	1.408797074035884
135.3356376045966	82.94467271747185	3.256660889497774
117.6952593724351	144.1298320334421	1.251415135548421
201.2672325026015	163.7318728268708	0.1088029110497052
155.7673970486475	229.5666903092601	-1.563720931073576
193.2237547145049	263.8542183527223	-1.003337177145337
147.2266957828263	139.3467034667502	0.7621456708955501
155.5555905265637	229.0577992218408	0.1294073566317258
201.5197724660177	139.2433894199404	1.145240558547093
180.6396055409631	106.6490364286994	1.180541425991678
154.6434902865805	113.2141631230565	3.73877620529686
165.6420705473169	125.5102963021015	0.205255704775874
189.2431575058748	131.8354238545375	2.558060736634692
145.8511177547198	146.5611519204606	1.910100442153261
222.8045559464194	157.6400510067262	0.6012781801877891
208.3127098013341	160.8217215851636	0.9021808606969935
201.0266681006574	164.6311701311707	-0.3451201335159104
175.6520271286768	162.5795259827983	0.956769118247682
189.5382491181759	113.4422978121827	0.3266248237769344
145.9189036426727	147.0974908627694	0.9842376974969431
200.3378835057708	162.2926212127943	3.884474470154915
175.0540341201772	166.9237165392786	0.1394242248242276
87.2099280425561	63.48401226061677	-0.4488836014477456
135.0769314459062	83.97991781799801	2.529884159368085
149.2434021038644	89.0647704568144	-1.328321067924656
165.655119309384	97.33592681335033	-0.5690379770233976
171.0438325349094	125.2411268146891	2.96961632146572
201.6753073028213	138.6604802315299	0.350867724150797
145.8117337846143	146.6303051515081	2.026099891470758
201.5185798119896	163.7668872702774	0.7322823754610792
175.1017153353901	166.6378855832317	3.798114340928328
168.6503114189485	144.7952174652019	-0.5136092254555296
198.5330986918138	152.8401670139303	0.2945538740143248
145.8164903961524	147.2907172601724	1.144272126343963
201.8568553578017	140.1666586217325	0.0001103419150098217
154.9396252083605	118.8521711365651	3.714537100612984
201.9371591687347	139.4957295970613	0.90326737104273
145.7284597873268	146.9880477673843	1.213840195900906
201.7944801899073	165.5517684549006	1.57517281519767
179.7223306591128	167.9249321395457	-0.3110383849464593
87.96278612241061	63.21197749478994	-1.265485432515901
148.6064221065472	89.08071863814827	-1.302461104250227
169.0993397869057	115.1789435680041	4.073538605352664
148.884033605895	89.17038698955413	-1.181290931176502
180.6574271828217	116.1862243801511	0.0935776550928982
142.5679607744564	114.532684894286	1.26427317414125
88.10770877052541	63.21490029721737	-1.024218991862016
187.8412124049667	130.7315053233311	0.4983208704176678
152.4060856922926	137.3852414584727	0.3120171773659128
200.1636319047967	138.5128675222096	-2.551297396393731
145.6385217137112	147.4932505965292	0.5194878278633388
198.280446643474	152.1039196370666	3.84498618051759
166.816165607647	163.6306494892658	0.1091652410120909
201.818916835181	137.672822970237	4.08705667754847
112.8803547616053	142.9769933390988	0.05238039393417338
145.7813171413837	146.635023120711	1.349765531109846
202.1171342552032	164.1193829551758	-0.3116333055466441
167.8108021134188	164.7898953112346	-0.1646853597139327
168.1053973201987	97.19650116938311	0.05271172523586738
202.5172225482774	139.465609362355	-0.2568157150754352
163.4525808170701	139.6211922057419	0.5488040450209278
192.5787294822935	144.119211793036	0.2608441159165993
86.94575501925939	63.36103057886287	-0.8486630208783505
147.8099016821933	136.8019892216311	-0.6783660707335929
148.4287945715612	165.061288935353	0.7268323685258611
240.2096988548282	242.3813996738661	-0.08933927435584382
180.8467514624234	122.9321938576284	0.6204482588404875
193.3678536232001	263.4292278048163	-1.096924154415619
87.96031597905265	63.11280582912256	-1.066327499753895
181.570267917775	122.9243531221788	0.5931124355908478
201.7813003476763	137.0063251899144	4.175674418560842
179.5423744168472	136.016302670262	0.3237330942106638
145.9147287988487	146.5377276372107	0.545458439861403
201.4050406568306	164.6568466323125	0.2978505104351453
202.2811704024773	166.5661263430495	0.07769555857781307
145.8186719839967	145.3576986122486	3.243457144972571
201.7107347070369	140.1292327933337	1.490008712776191
217.775663435447	81.87970292885259	-0.5199089920225961
193.4943357797018	263.9858842144644	-1.044538230629428
172.3959770196315	143.4801651798473	0.9689289835500036
172.1751750321463	166.659757436743	-4.692025943891302
179.7557585282738	168.0839899318284	-1.058079566168817
87.88933976311668	63.38868343709208	-1.052257484471744
216.9886069356953	82.24903041514148	-0.3181254529195527
155.5401376314804	113.3064167374013	3.745714587469965
181.1920327181364	121.3377403764334	3.682124934093264
200.97886963288	137.1261910281665	1.367852829382166
192.6999048193917	143.7036773981056	0.2098189521632817
201.455921816752	138.1105017201428	0.6380328437539274
143.8626521840504	146.2822522801262	0.7035720692867283
190.5357879730797	158.2079360250429	3.834548627060613
201.7196344608665	165.4137371428808	0.1726295600280419
102.9871635602464	57.2380707294137	-0.2659319779563311
155.2842568369181	113.2712632212294	3.71786296752188
205.7364524466398	138.7777296194897	0.7285415590472784
179.8665220629797	167.4759072795181	-0.8791843512731836
94.31990943134508	258.7533593378693	0.2530597803203739
193.4290561976213	263.3703328820149	-0.7672352614205962
156.8169875609274	109.8855644567823	-0.1475099763921915
181.2723921298241	119.8557071018061	0.5705185656538955
158.1915368051404	138.1147150439897	0.3408392019253004
201.3958691834469	164.6147028464715	0.1668579810697137
188.9574623939297	168.5028755065244	4.397214631803388
193.1501926833451	263.3390309508429	-0.6458770962490484
166.5216699440482	95.72071084993037	3.963339149785235
147.8720449701171	136.7592349074405	-0.6522642244379181
145.8886912252498	146.8490352278018	0.8990914574602542
201.7624176106547	163.8664103286196	0.2400316458723669
33.67548226821767	204.7852587726873	-0.6004269362911878
202.2401163449743	164.4717050173416	-0.4097733788004255
146.0278848632512	144.8083928387085	3.367084891947881
193.6484157789324	263.8441799981107	-1.173898244770614
200.2158177205899	136.7283991779723	1.210970401346129
159.4960990979865	141.5178037861443	3.862827713904434
201.5358760859002	163.9114040016344	-0.01413687868554253
216.810610507712	81.98809314536693	-0.3441468328618831
145.6928677287761	145.486086756461	2.051345041279181
159.508799023934	161.1644926186488	1.244876286053529
188.3642116437764	108.6659005665003	0.6112604912903763
147.0990314897496	142.2150867837595	3.69649333989494
200.616067768736	137.3302198478292	3.770499947759694
167.7530944027023	145.8700166060724	-0.6575694264592832
167.0382474889171	162.7248662144056	-0.2772280172786654
201.8151227020644	164.4633312812487	-0.08721679690054732
53.96765099589861	248.3730425722058	-0.9628475800766725
193.9327755042907	264.1520039083895	-1.17568549949898
166.4339573372175	97.17793691558684	0.2488853095044421
181.0018104651365	106.3905995186239	0.5941105027031875
154.6470098096717	118.1361892491344	3.205411303783684
181.3164191580261	120.3822258948501	1.56993504798827
191.1043311218731	126.6281112175621	3.709966775498168
150.3752466783301	138.7034000269132	0.07997341515998632
168.5508248116707	165.8482064058114	-0.3336764913038273
156.0044903057685	108.5595358499042	1.562334065771963
181.624155691935	122.2110943915923	0.5771813054128416
170.6112920217287	125.9343537249413	0.6716075702112266
146.9014274668602	141.2382028929164	3.713246295509749
146.9879540140278	142.0746468340471	3.66976953476142
165.2848820879345	155.1725646277574	3.793907166107621
164.7449193031254	165.8115639090549	-0.4966160933712939
79.70457566907579	254.4418065766713	-0.4420894097250991
193.6258502167613	263.8789420182243	-0.2895535586661053
160.0657076306981	143.1703084018408	0.5911986280404262
201.8772624310308	163.914427781885	0.4306797667445393
191.5591869328895	122.8881329797594	3.741278876882301
155.1231647447115	111.7645032309763	3.664476736038361
201.2292713918792	135.3812997425646	0.7693705840366395
79.97700952145932	253.9165124359317	-0.08010174629258834
155.5728177141947	110.8228809448481	3.693767709916175
174.4137579415459	111.811193820013	0.4492915192580071
190.8038144121257	127.3051087047935	0.9573312698383275
214.3035558187004	162.3152460105989	0.07009464359359523
180.1890872124994	168.0804560897382	-0.8935807952087051
174.3867696045301	119.6841189096414	0.8836361962536377
201.4415518387117	135.6555419807549	1.113196172172386
152.5262330108691	136.9944487075324	0.3832738062732187
172.4902037520562	142.7268224708237	0.08589809329924375
159.662180918196	155.2609475933085	0.2336605675988074
194.0725295893363	263.94785171719	-1.279011240091425
166.0570476863188	97.32889007012494	0.9983819131914005
201.7559895778437	163.8610363909985	0.6008297487404431
194.0728263311485	263.7924085929441	-1.177697068781402
166.4724441375687	99.60028136474443	0.3289356571147179
147.933988483413	135.6070403701178	-0.8472471996792708
174.9157742948262	170.7028793450598	0.1410207634460695
180.0793108339343	121.0588248703621	-0.5665065612128438
180.513828059709	126.4235290041062	3.731394418337513
167.0161700315111	136.6920269024535	0.07662807229196539
145.7288358406177	142.6502040739421	3.703639674567305
145.6645126467265	145.9119823638683	2.4701129896847
190.6390509546674	173.776150697648	3.551024745862855
175.2912674398527	167.0656474933448	-0.9532634119751574
155.3953322608463	110.676297167439	3.739384753358056
200.8398948812587	135.2067449139441	4.300220592648763
146.8104209565958	139.1297736221228	3.710347493812212
145.8293246428733	145.5585445363348	3.664890837881501
159.6769053872605	155.4656593709753	0.4930339234865349
201.9168693038129	164.3283123561957	-0.04292050853702756
193.7229694425276	263.9250881965858	-0.4699547833545002
166.1629074795058	97.36715969536537	0.4224073422457276
181.2638522135244	117.8106779268327	2.668417152679206
201.7111347352203	135.955459531849	0.8950735180686986
179.4111449355379	137.3946472340619	0.3555696798731395
160.333982918523	155.0756723207247	2.616581730430879
202.2141154209229	165.0959058436802	4.108402700916026
191.8708262169809	168.889867344568	0.1254115548895907
193.5951460993842	263.6837095914665	-1.120928352239334
145.6684087634168	147.3534941927329	0.5854087125258116
181.4115624767355	119.8883455263284	1.350844042245437
179.5352903056644	135.6214048572494	0.6048608148305086
172.368675326569	143.7374140718701	0.956940422110377
166.1992677981508	162.9132447875787	-0.3887811522495884
191.6888261466265	168.6078289044821	3.77532591922491
52.98776573354945	248.114150033713	-0.5514203927574587
80.43601323192783	253.8452803387962	-0.5425910932677049
157.2778050144194	110.4522619047539	0.4780557164438203
175.080292174711	111.0033148823595	0.7621729518827829
146.0736605934634	140.936952533513	3.71009467668479
206.7701316125355	140.6982137794519	0.103987577562843
145.9209126711159	144.4327254863033	3.717338501263326
71.80553749760949	150.1819572515934	-1.738763710742633
192.5795498187267	169.9175718817871	0.3800571363495157
173.0578743721102	173.6257161393003	0.6747258074158328
194.2203902085215	264.0973844722789	-1.453091524343356
170.7608587592938	125.5964439333609	2.052005412652266
202.5009555844889	166.7972762552125	0.05963710840698271
193.897141734146	263.7559038805888	-0.970568327366625
160.8903501845517	144.8556748496592	0.390515787694725
166.2760901696167	100.5989372592252	1.723141650041141
187.8989510232908	109.595450217356	0.5805244547879789
160.3083156501696	155.3259884598179	0.3691524689802651
156.8723184322648	109.6086324406291	0.4184870165847475
180.9052820378006	121.5737772512768	4.498858196074562
170.7953567050622	125.7944811432505	1.057053040234835
146.5243699289846	142.9708888090102	3.697645423779828
174.9924001816042	169.4887525360014	1.061901885821357
201.8218352402677	164.4908494629468	0.4113668452663608
159.7688411200966	155.3129015603909	0.1447896155606321
197.8787278799353	133.839498464708	-0.7485641072388277
170.55867195592	126.4898150390167	1.192651327075711
174.8444467138527	109.6648816003224	1.70595861363215
166.2106886294153	99.06625599377607	0.5483801690200583
193.608459152141	263.6641124808469	-1.046707762357474
190.2707067245401	185.6659136628694	0.3975947794854193
80.13026211632034	254.668883271359	-0.1716747997938289
189.9041716592001	104.4129612034368	0.8210963588574823
193.6601931864365	263.8482909642199	-0.7943737137309506
181.0106423767371	122.5620901368916	-0.09701282820204492
132.6806599706227	123.88787830333	-0.4143494810849611
170.7734719454405	126.9500349444515	0.6708930160694118
163.6670661361736	137.3556145619294	0.7352875797062661
145.5742862338815	147.3357341607351	0.965533161856208
166.3519481145762	163.4293822630536	-0.2166172611476353
201.9811736210612	164.6313985063725	0.3858576492768788
87.42486799401298	63.24966349157503	-0.7322972617222812
181.3763656553703	116.6951304269166	-0.04009766376422846
163.6783750950271	137.3064062609952	0.3509721194574354
145.6133466906434	148.1988482759951	0.6468147582375866
201.8093503944244	163.8939462742856	0.5468510318286035
173.2285692217169	173.6018590249644	0.1100990718438989
113.5482933742796	143.2548829346724	0.1256817379754214
147.5275104404339	136.7932770839138	-0.872321628237628
155.0405745098859	116.1804605710224	2.760522180515288
24.52050940753556	98.76311803037568	-1.540746486979301
166.6804227915422	100.3112018496419	0.05353867058780148
87.70483579793031	63.35646073475541	-0.9766497053164658
168.2961519514101	173.1670146402171	3.723031539227215
202.2148188405828	165.0140488086208	0.5764255683744213
211.9321998926767	159.2645621176322	-0.0338868259734259
145.739249970855	147.4512390312498	0.6159809325365909
82.10259883817795	98.40673538372387	-1.297468324806456
189.9287749973923	104.8531709139811	1.016395588456342
159.0406722172752	156.3750397849142	-0.005647039134222031
213.4670817899776	161.7995002374598	0.03099806936776896
185.2291940592151	163.7291181117186	-1.087831591807515
201.440246812158	163.7940351617592	-0.07107232881336287
193.7352673863699	263.4983550336833	-0.9005261081884979
145.6663847309048	146.4338767015117	0.9316795054895591
196.7964942128999	134.1296996626023	0.1983556653491947
145.7211567613294	146.4817467596348	1.37281547956788
172.5709425818899	151.3774024366969	-0.10421432612213
191.5986603518087	157.0261304373953	-0.5580423646627652
201.6155963467292	163.5643398192393	0.6236927365194891
193.3452133251675	263.6925092372526	-1.014057523150586
161.629344260185	275.4010696773522	-0.09579344775265004
166.2109913682071	98.36039117319822	3.837147005335053
180.6302978117968	105.8911370706903	0.4937476337216281
174.1062540350295	111.2174383158345	0.2437449594697104
168.6480503500884	125.4090364213586	1.677236438909159
205.8611770265437	139.5030888948435	0.5942268422338006
160.2796870638128	156.644545652488	0.3671625349221685
202.3945032267036	164.4337349720599	-0.03004191381297255
166.7323293594037	164.1916288529733	-0.994493711878812
193.2394711265549	263.5750589112934	-0.9462140015585814
45.86306894992703	41.7973359540437	-1.560145252226398
135.0377749315518	83.12040349331185	1.168795314737782
166.0255277847238	100.1497265269322	3.782206564898623
181.0595719128335	116.2820057641804	-0.01853836441498238
197.5028192734941	134.9417064301113	-0.3163274522953171
241.3824244944355	44.16905992152751	-0.9759145308581155
88.0434926470557	63.3560289341838	-1.061741310851544
143.1313687189292	106.5841671983341	0.8301418273474331
180.9575091434747	116.0169328523883	0.1736915859403736
197.6897395482909	134.7354666648824	-0.412457399549638
166.1602979161875	137.1675150872059	-0.05718392155137453
147.8931814138452	137.4496336604543	-0.2652919419853101
158.7474979153397	154.3938967519067	0.7310169223195918
186.4165210434079	163.3023519751152	0.05998618745796436
201.9748473005396	164.197901568933	-0.1618810556842059
193.6598791019767	263.9171512104869	-0.5467386376846965
100.941891170407	134.6273110534682	-1.809556598096391
146.2659944213061	145.466188203688	3.152188744164411
190.5425798667517	180.0311905954322	3.749010447135559
202.4375108481119	164.5536421429581	0.2668730236009332
169.7143778778142	113.6294950237669	0.06221011958383328
193.7160239485616	263.5086477258903	-1.35413361066243
180.8826041215562	115.9936537102068	-0.1342722155180109
169.3576745704438	121.0761528554308	3.701290805597886
134.2627412039265	125.5308791818361	1.671638853184306
196.9714766439331	133.5745896387227	0.2773834872592145
101.1780389309808	134.7102673572589	-1.214570928365926
145.4539929872777	146.5947452404781	1.47833854491334
192.4458074340657	156.7929033737302	-0.3545332406931865
78.54424648646862	254.1341255588267	-0.4179453232215978
201.2929785248411	164.8587219829472	0.2905973458757672
168.7583430290788	96.86487600438602	-0.5044070676071416
181.3457480503646	116.9158887829208	0.4566733502536798
170.8408229727044	125.937477293664	0.5058990631293999
87.37254840333446	63.05774955228252	-0.9493789986667861
166.697122694846	149.4840639297761	0.2560371189087167
212.3351994475201	160.4284480290151	-0.08488559713053721
186.5388927591986	164.2131061716762	-0.6160596102670172
201.5651847551522	165.5746220100765	0.3354168973631734
192.6917415740605	263.4552659341413	-0.7279018203308599
87.96511078802465	63.27788088298264	-1.048158874835265
168.1660724364887	113.2180279524716	0.9421444481312905
180.8029029859362	116.6609691405413	0.5646637676958288
101.1992886097157	134.2904067603866	-1.878480546108198
145.965164617609	146.3497547445642	1.436453397332385
191.8359260778628	156.7367583405507	-0.3385656338288858
159.7095259289664	160.3345882196274	0.9928230543175098
187.3776650411251	165.2717865189345	0.2300395307687054
201.4147190873134	164.8912723138103	0.4208851525903835
135.7506272573722	170.5517882880221	3.553173317787102
190.8712277657586	179.6473453518974	1.184122639747464
79.15664399350676	253.8010845713614	-0.4650204214251005
87.49794165662415	63.23903047979834	-1.192945893823585
171.932010585502	145.7916697352302	0.4164969643873319
159.8788815382247	157.363030233587	0.3932135843156845
185.8878981076076	165.06779253188	0.03040347967252527
201.7174197582822	165.9052433773404	0.112081072355534
182.5171910191976	134.1224838624714	-0.02975325802571966
190.4636473173746	104.5129209751405	2.856036496325406
155.4087420997407	112.1354388168471	3.234718740341072
168.4190904478356	113.6695762382188	0.7031852676056968
181.344165232526	118.0989697637607	0.7713030238720138
150.592593295392	139.0663460565822	0.2916719487585042
191.0830274769279	127.1772538633482	3.678083727692551
180.5347731754166	121.3562544205418	-0.5046243697544549
168.9599897780631	95.91163308587277	-0.06991672007571775
87.84311799768258	63.29605896640336	-1.486201457836322
113.3101766637507	143.2891481073887	3.746782781827061
179.4256095637235	165.9709092371269	-1.378696915291218
180.6972619977829	105.3505229466394	0.5255177858435917
143.4237535047772	108.5511019381608	2.842086263840573
190.7552830662263	126.3735703216204	2.025859242905642
100.5095065622771	134.2072609553334	-1.42692088226423
166.7755793321296	137.1398710457632	0.1238473897221383
206.6331233089338	140.4928475116101	3.3491146897371
115.6588831676312	142.2682017291355	0.9215180622490579
172.1857569925747	144.1376784680431	0.2974815467866222
187.4718882196021	164.4801421910695	-0.3957270231871056
171.4341900192456	170.3965155498449	0.1010346356787946
80.03579542711721	254.1885640057432	-0.5377269916429581
169.749231774933	114.0091782354376	-0.5267404607356982
87.28196870031732	63.37469236848833	-0.6351089646826547
166.251386944057	96.88760820692512	1.156136273337535
100.8245546598662	134.4046295156803	-1.280777077429859
146.4548612455482	135.3804121601596	1.637058705585592
205.9348184977814	139.6057456053667	0.6524938495291528
168.7291390696422	146.2157521693641	-0.6393308178035809
222.7425281959334	156.1585946939996	0.1262328727582788
201.5479153467354	164.4758096989413	1.324318400315844
171.3635788242669	169.0980095686433	0.261644799035646
281.8186406971	53.18337123273535	3.855737052101351
193.2069732044943	263.4570673734644	-0.9242953113242963
187.37195683786	165.4529363125804	-0.3076566387818258
101.1529320632326	134.2209828842481	-2.947902123146773
174.2502689698381	111.4286809146162	0.3869120311766374
78.92729647812254	254.1626634859861	-0.5044486739808022
24.5556863878891	98.89506663430181	-1.0372237303675
187.9296308542181	109.7171481895839	0.3343504993754919
206.5771418978038	141.408704587974	0.7224671020319637
212.8988650944055	160.4475722391417	-0.7820268888721862
187.5104495472168	164.9536042113229	-0.3789092359756245
193.3489262909388	263.6977715100442	-0.6417958427251071
87.30733733856717	63.16667352941977	-0.5572461274003413
79.28232873888287	254.1440169705827	-0.7746764645799105
87.61817629525954	63.28311303713392	-0.9891474845933711
165.6841351207239	98.09453106208296	0.4366233065781309
182.2322349189772	108.0539585808508	0.643284470191843
100.2599017493197	134.8134329032675	-1.495324568890916
164.7814536318446	137.3389732953663	0.2326556585403669
146.9291101490978	138.5465799860061	-0.02714446835804494
206.3954020749897	141.6358751803044	1.431971478457184
192.7907953587379	142.5761362914751	0.4879126456314393
187.4592611970328	163.945205015521	-0.2201621007863795
170.103997019559	169.7792552480049	2.555469748288011
189.8280959434076	104.9671331883787	0.8986003681790682
87.16494885269188	62.97238668528528	-0.6673780573490202
166.7180688149065	97.02742072916374	0.03789429189874301
170.835411019925	109.3304837318751	3.768223256807889
168.5509339133825	116.8905336657062	3.770782500263804
138.6612577351135	119.3994525599952	3.718553603533666
100.5803276889843	135.1383839587084	-1.675232082215863
147.0315616018971	136.0092979445039	-0.0987148075570493
160.3938269812037	155.0665230012396	0.1155765770037172
166.178124375192	163.9078758394739	1.068436147144981
187.4506788714152	163.3207138128885	-0.4494303348236927
78.79658419311392	254.0356251887061	-1.24528470445159
157.1302658213637	138.0926139218034	0.8673521567907041
136.6532903344084	240.3712715305089	-1.224814132365899
148.7517674750805	164.8330055356909	0.8986114914350054
166.2953972327328	162.8214833619492	0.6344332805870723
165.9893858558598	96.18235069184531	0.4107052549420717
187.2035541883982	164.71476752603	-0.3180510056507794
155.8451306570214	135.2509369634517	3.933786416401136
188.0548174713783	110.3162482011245	3.794360352653076
142.1680889717977	108.7434407614788	3.730656196530385
88.14303362478698	63.18496201454828	-1.169026570978974
168.9426457121921	96.44584930696595	0.02443578645829333
62.07757397250275	95.11787524204138	-0.4892644728233408
169.13517415775	114.1243151274692	-0.5887268226140905
198.7373571262486	132.5315357260839	0.09612305586697593
165.8937614920475	163.211421329109	1.11884463431449
136.3247974334222	239.9540245024472	-1.573050712461288
80.67787045715802	253.7481975001245	-1.071825640396307
193.8703185628199	263.7607193008068	-1.353947425948895
181.182552698129	121.8075750211212	0.1859311906128093
61.99746044821596	94.91075154579561	-1.595461679039954
227.5472928664448	44.28046554499911	-1.140283794429209
87.59491740069431	62.89264658263776	-0.8530799440919462
187.1021909337493	163.8450455665724	-0.3696888313688136
180.8157269746441	121.0403916734601	-0.6166501756157757
170.6487441300653	127.1141794535833	0.4864665249747017
101.5418425971675	134.2784058171614	-0.999638062884853
172.6914225801349	149.1063329446224	3.718302909516216
163.306238710807	158.5054610402883	-4.999999857849889
166.2585127804334	163.7591469217205	0.6244044807081718
206.2227160837621	139.9485528291126	1.398948991397021
172.9318770743462	144.7144662979126	3.605843603865438
182.212697922674	165.0013159871477	-4.918745894632578
193.7249163278028	263.6609226654529	-0.9945725891092106
178.2144551586896	165.6901968658465	-3.592744530482782
87.84381810209346	62.97973794645557	-1.064018209956552
153.9244763653415	114.4890613437328	0.1552662913858142
182.964152116185	118.6513848403547	-0.4020645671014169
146.2941258999044	136.5441966629031	-0.2513930739017162
206.8193654356386	140.3396741448279	1.579662302279848
187.4894518903789	163.9613942420496	-0.1553330653485975
136.9984708038183	240.2601701411744	-0.9522703619325802
169.359337844761	114.8584624713495	3.739572008359293
100.8045360884399	134.6059047346367	-1.18996791049308
166.8584099058313	136.6276674883387	0.6153454251461633
148.7345824033729	136.6000983739252	-1.188670588073414
166.7098689462246	149.5698455387302	3.660630028403913
137.4117948585345	240.2251298457135	-1.265731387895135
186.8337632505494	163.9097011045584	-0.4502861344819937
167.7785360403047	96.66939267514587	0.01175728631152681
70.89861498205718	149.6609436241268	-1.424779529223038
155.0984833964804	111.9467491655781	1.346352856344672
168.9700464611576	113.1141012900511	-0.4985288031737749
100.0750228124605	134.3694295693435	-1.38349557651835
192.3793429395652	143.69475506742	1.264908302796491
192.467499457277	152.8516377850174	3.765391916609007
193.2181805734112	263.8193162566895	-1.125281741300882
177.8762540564775	121.0690955644352	0.4524840273315419
101.3316875198307	134.2491109766914	-1.706020072283599
181.9700836357047	150.9216957563325	0.3338368082575165
192.3341709966346	157.3297674436558	-0.3032677061128136
185.1253830230257	163.2872941908424	0.4215455259696425
7.641682878748431	190.9563675198736	-1.486723341242737
167.5325651629491	96.81728540428001	1.388849021485125
101.1543642570318	134.4880785869187	-1.473347545167783
146.5190281913375	135.9224411948355	0.7413575354198563
205.5421662824142	139.2220020013668	0.2484344830606422
169.2918199368291	146.2116985225553	0.4454201249732203
173.2083759942884	167.7265246086977	3.766050419560549
191.2600465852287	125.1718037834706	1.228798197316848
183.4135485944607	133.5234186824559	0.5005579863631648
164.1755798464864	164.9046905329011	0.4751088087233573
187.608337506567	162.0016318631581	3.778321106427484
100.5858265355331	134.4813419010227	-1.47849159108317
192.1372399645227	144.1546026809406	1.385403575546873
166.4045092575498	97.15002855405508	0.6901336847048773
196.5135736999801	145.4189693384012	1.018748384037896
130.9054172902663	249.8112304940036	-0.4311679630155635
193.2449019326314	263.888683377725	-0.8727365898394378
180.9882396496689	106.0751070991151	-0.2222097978540062
168.2996271334641	112.2671275139734	1.187590318039942
170.5163869034937	126.083406130038	-0.3757577701557765
191.1188658373137	126.4016179750344	3.690572151331572
101.1807767155788	134.3637169044904	-1.355730072435941
146.352488140352	135.7608663608667	-0.3765855263638554
205.3477844091462	139.9736968213015	0.546345990880072
154.713639348662	111.770107248206	3.44557907610706
177.162083195038	120.1648966581413	-0.01041394862596031
167.1651471654716	136.9875434737722	-0.1743749681411232
181.3422981899215	149.5900579287798	0.5407316807950298
159.0897705112282	155.4796287101976	0.2094141641190072
188.5767295155083	158.4130195822522	2.239542091824276
170.4648699704256	169.3989688197699	0.6904808775721496
193.3080134659134	263.3220849753829	-1.082486787558544
57.05742084954312	274.8058991314784	-0.2366060661187463
167.095148614421	96.93896563107943	-0.1628397036466815
191.6885241570508	107.2036062885003	3.766359469824912
167.8732499405974	97.80288181283133	1.107312995654758
23.11225797407016	98.97741842078713	-1.931187845116352
180.6500770006553	116.6521343051799	1.031541488486313
140.9361064403851	116.2220262520951	-0.6156637671084121
158.5863295974542	122.7428434689362	0.5015557546137335
168.2231313512542	98.76250960967839	3.797165230697057
167.9414834484823	112.6478876411146	3.490107147694564
170.4235157161002	125.0054602092051	1.203179708958272
147.2799882046945	139.0390775171454	3.529715628371593
172.2711979086191	144.6944513802829	0.5863811167751167
170.1699086326977	168.8748089662416	2.649327326680098
170.3453452763704	168.1647698816113	0.872518751744034
64.81757793422938	96.24380719869291	-1.520597954054288
181.4241821143685	107.3391528214002	0.3852822973081894
141.1206222136648	114.5859386403865	1.532799218939697
169.4329760278382	113.7029739706404	-0.6801562850926182
153.393181189245	115.832232905366	3.71757473230033
208.2361548243378	130.2304896651382	3.711500501540547
181.8363211420425	151.4790736472073	0.5056283918915871
192.3933784422573	156.2313845060052	-0.05937772230234738
63.51107574703173	95.71918993836329	-1.906798770498166
140.6397368006305	113.198020686206	1.083182645614952
158.8579996512209	122.2628728329189	0.7611540523615606
169.4595379224877	146.0229079560023	3.809894020800566
141.4333028185537	155.7184916041538	0.5837986054679389
177.5271634158177	164.2939517003414	0.05791593551573507
170.3651787706793	169.4539916163781	1.349144507484929
199.387507751801	169.2649585490972	0.4138225036225473
131.6519191581773	249.1692372180168	-0.5580537370605904
65.61617210917898	95.67997584955071	-0.4072387501915552
193.8919866970465	263.7460150354555	-0.9202167497544785
149.6049516457032	136.8558929670344	-1.001992083769649
163.3452725858271	140.7854314081981	0.56725602948766
191.8519506518997	156.4116791158555	0.8436497230745077
172.832888391249	173.4628398600676	0.4603391936571696
174.7717231683683	111.9952682386796	0.2892742035812827
168.0382000233591	165.8967505095809	-4.999999857849889
191.7322618536107	157.1199171006107	-0.5019502393658644
167.4427331025826	98.11005938513951	1.088265162160449
180.554737655356	113.6170227863404	3.687908814468864
205.8749573447145	139.2456513079854	0.9351799899031285
194.1030877056448	263.4786413534993	-1.106499281994791
178.1734572788678	120.0682692424313	0.3455806988470195
151.1798856358108	136.1356741705538	0.6551969573760907
105.0580704938948	140.7311804779417	0.6984340618497012
172.0366437007924	144.3082534561862	1.262558887494476
174.7750185981357	107.1737978790421	0.344127744021337
193.1090360457312	263.3748010533468	-0.7809000596620876
164.2669331566262	155.3025818776499	0.9641573227820102
197.7150768625672	154.2924850572643	0.6229971905502503
192.3058018597707	143.3256477866506	0.417497961624971
106.5851512305532	142.2414101548219	1.981643225604527
180.8013044429023	106.6249785284779	0.9445460566574106
63.16704343652631	95.35449031418254	-1.996164856686448
147.0180144640561	138.8453634440342	0.561991790750022
155.1886584358691	231.7983462061657	-1.442272609261729
192.8722283854142	264.1211178445136	-0.3384485060801538
192.3099896685541	142.8660050625296	0.9219729664492797
185.7766257570152	164.1586705039944	-0.4701130081845447
169.761450531561	167.4497088929785	3.923961186894553
179.097773673591	118.2383468845426	3.633490699682463
156.0752970803024	103.1354260789431	0.730116322420501
147.9310710516758	136.932889266283	-1.542759305301485
205.9068645458881	139.6368128548545	0.6438910812723668
172.3508328868829	144.6079804982749	3.709918236808715
171.4494003003484	169.8656200816182	-4.999999857849889
173.2488801066478	173.8550515866963	0.4259521792836937
164.3295228168043	165.3966336486206	0.4048104405527047
169.5344053755404	113.8354309272579	-0.8678563236961375
191.646166640763	111.4468886479181	3.768494963389802
194.8666831911568	155.2707725532936	3.83917288100446
287.5485253765989	72.53336616902448	-1.326137357523796
206.5641273148276	139.7623667438843	2.229116021436445
172.3764789607434	143.422634748512	2.2008198383763
162.8983614742243	155.0525106164802	0.3588017192191488
189.4715587990907	163.1294319662111	4.164035902966245
199.3480092498944	169.7962108902982	0.3449243099178281
180.1744455475319	116.7460132132762	3.591360309365658
192.2630553473804	143.175297006038	1.138107893868079
172.7102578556829	148.7187818820559	3.806833384271689
197.3062100828822	153.9780870426031	0.2931572717457284
215.5902999688006	161.2771195252977	0.6830824271725763
193.4131131626173	263.7387155380084	-0.9689760111724501
80.86631839364181	272.8595586151183	-1.286297886929364
181.9362157893899	151.4568815213988	0.4621378623476463
202.7848316826506	170.3739854403089	3.900073153335101
153.1836510272194	128.5466058988084	0.6733535589722578
141.0259278773047	115.2435748282584	0.9463748116538624
181.3349949574781	117.8383330013728	0.9755866767003789
147.6797067389887	139.0608402004665	0.8608292959683663
165.3054981077156	161.4231398254817	3.776392203212614
192.9591942281858	263.6382982177278	-0.795888306551369
189.5559888122837	158.812895903053	3.758844407200198
170.3361747253156	169.4589420536288	1.418108112128048
166.0739485012697	96.79379501239666	0.5229421541837219
180.516966577136	116.4802790112056	3.291196287716282
169.2875706485119	113.8518732430986	-0.4183875239867529
181.1213933422659	116.2807720130046	0.1807671868619548
181.547039418973	149.9939858120226	0.2589496880128177
198.036169564298	153.3971683793689	0.7302837460717582
164.2244166943462	164.8072214340201	0.5281934143948367
170.1243097785296	172.1924760138917	3.917614985709776
219.2564156045028	221.6879494804473	-1.588737476136537
193.6491771623468	263.8480444355214	-0.753280324863439
173.3925187251756	167.477725313668	-1.675105545907159
205.4229338287217	161.8683867636271	0.5895634677725546
192.6290176443758	143.3833242943489	0.9763672276731208
151.5566546622723	135.9636676677328	0.8327930305966903
190.619076256416	122.1671202328935	1.364954525400466
149.6533425544793	116.3170980983822	0.421533015109317
180.9810266413429	116.5048684586891	1.387818435167244
166.8670659259824	96.17429777581889	4.150930768547974
168.3647574447133	114.3880227040336	3.791838889948111
206.5686706612888	140.7249191556434	1.019850884693144
165.7423203034221	144.0528176451683	0.63438757285063
189.8405406961629	157.4619582363914	0.2881031564416071
193.2810582795009	171.1697597932285	1.293618534331399
163.4713211731885	140.6946869924889	-0.02065066568484793
63.2240696025606	96.60649197055449	-1.242177658697509
206.6191792353767	140.681694002706	0.73099979869844
172.2911088421681	144.4919548609915	0.3624972972887199
164.7046692556703	162.4439607240768	-3.082760972504678
194.1124182915147	263.7223091520964	-0.6017257204994987
194.071864810805	263.7007343816231	-0.8980569314795406
206.4408833457197	141.0884046672914	0.6631041527285233
172.5029770306477	144.2386102458337	4.372569386313952
193.6534380632123	263.1183563861179	-0.3898324762206321
196.388236631763	155.377554985084	0.573406325675484
172.5330109717262	142.5546802402093	1.523672390575108
206.4900951671158	140.4226535626917	2.264886565363623
174.7703142896092	106.1063174133944	0.2267725557052826
168.9372405712602	96.36562865194506	0.6084951608698383
165.7116327837813	97.08171068057395	0.4595927029828149
154.3222586640219	133.3912304309991	3.857503879133831
206.1999335443423	140.1555394155133	1.456081164224612
106.2737513274665	140.0578566121122	3.155962210677605
193.3972138818741	263.9206777669448	-1.27161088089995
206.8199422120757	139.331469823472	2.449773899559508
171.8545155076687	144.682738392171	1.040199158684567
198.0868464851918	153.7864072629333	0.1306720789093895
163.1416312532289	157.4612899423677	0.8396107576777061
177.9323982583477	164.8469543033827	0.7409569818248326
193.2487996816314	263.8083069298562	-1.081372195177735
142.8198530000122	86.48228931832183	-4.999999857849889
166.1554082141505	95.6519493220988	2.046619666115797
63.32090304316752	95.79242870456152	-1.245518112520578
171.7790123085408	124.7190747002342	0.9550196291473259
172.8270484667979	109.912423182501	4.152268966548737
169.4293376034302	128.2692023629344	3.650419743870094
154.1472868143776	130.4344755427989	1.165314625673136
167.813725178941	144.3143224412286	-3.287512018524196
200.5140825493928	155.0434874257235	-0.2483392266838164
165.5485394311153	98.33343463605327	0.4733172327757477
170.8454709585729	126.7346241668505	0.5999850554087952
152.771957840697	136.5587497428516	-1.430500195623125
206.1295104661569	139.9475923230117	0.5675047954273837
172.4868360221112	145.2146547201911	3.896451549174488
199.4518290021486	153.5606758304083	-0.6984622722383941
163.4518666909944	164.2310480377193	3.894862682478954
174.9981653877747	107.5641509253047	0.8453182501472106
145.702138079411	112.4465512886714	3.753973786537196
153.2452910650156	135.7140989867114	-1.159460531005808
206.4531338443186	141.4723323669568	0.8420320149190829
207.2845685967676	161.3165673440921	3.734327675737593
175.6416408865038	167.6072961375748	3.768166488009271
166.3101313637818	96.59052027264394	3.896270345753555
159.2497141242798	136.9909890165772	0.2665448355746184
174.033696663774	168.2317865974321	-0.5482281947263101
166.7611692064568	98.0717786781165	3.857141116452536
63.50672559135108	96.39062560434286	-0.6080496437286819
166.6516064524244	96.370286575802	3.772177198892199
141.2686130354787	112.8180101097618	0.4715941579316465
154.608902148685	112.5511114370576	0.5596152020319134
170.5380679700854	126.3181932070213	1.130432926065433
206.1236791113395	140.404005483826	0.748302939077145
200.7517609387595	155.7775999382999	0.9549080868446511
162.5128575405377	160.6691861657179	3.742249155810593
191.6081317776805	165.5751634959244	0.4917631809463561
166.2170948449194	95.96752934617601	2.101435961543918
63.88774044062419	96.40377774807187	-1.995937594563383
172.6466003868569	108.9541165388487	0.292687833637603
135.1878981437335	120.8398557126903	0.8840885115058704
170.5601385858312	126.7902960789922	0.4484663282225804
191.2689736876181	125.5063586243265	0.4287353153185521
206.1472901399475	139.8112274030156	1.06219634620977
182.3409615441514	151.154342668949	0.4069186100611535
207.1797987181136	162.6939835963979	1.406378954713122
147.8143216910711	134.4769666396151	3.700778317684069
147.3938514055723	136.4375331334307	-0.9394395013130383
200.6199194287372	155.6032603301117	0.6927180942997822
168.3515184694344	111.8451788105668	3.697308171267971
155.940910214819	109.3646139439436	3.614389565843039
206.2574201253868	140.9484281214276	1.210429061175702
198.4028572225382	154.3970251774083	0.5011241122518527
166.0577298047984	97.14153052323512	1.25761691675854
162.4013914753313	166.2918941438734	3.891037493324796
64.01839367908218	96.64085658536226	-0.7849775835126493
193.2781349689015	110.9212434768357	-4.999999857849889
150.994753042651	126.5256964956574	3.75203076777133
206.1036476300975	139.8762694947157	1.130293294164431
207.5244497642319	161.7134783172071	1.0863582280523
151.7310945512459	125.2590350145698	-0.6113049552036086
190.8564356610158	126.8781214246498	1.900182541532691
113.565433435258	143.5580419280869	0.7922154355840191
172.031911231372	144.7923758409847	1.011556767096928
206.6436341850904	162.7207267808962	1.008296708761787
163.2749650361378	140.5824768455634	0.8966919743300956
113.494407728801	142.4260088591823	0.1355679141784225
162.7565211228261	156.9775991159698	0.6821591156251808
207.2851348263463	162.6962686687896	-0.09569076511507506
173.9900195506138	166.857005299062	-0.60896656975117
166.9421444032653	97.02678447595122	4.458003135676466
174.1875628060243	109.9376489901934	1.400070404444578
174.2552688510338	111.5882909874814	0.5852745384285543
179.4430339158677	122.3653952909969	0.5084281430501707
160.7993452331191	158.8233201612819	3.956647367950958
207.2503636231421	163.5396517675869	0.6643100759691829
173.8668242860397	167.302702368775	0.574331401340602
175.3362911904015	166.2997465631476	-0.7833996161925676
205.9667758601777	139.097304492437	1.128547680867549
125.4665202010428	141.7193118453237	-0.3511445734509243
161.010929634922	160.3905866557352	0.2037681644632846
184.1446636153482	164.5050522250005	-4.999999857849889
190.6296745456109	127.0157689260536	2.182887317390748
169.4914371197194	127.9981895102452	0.01980074077943925
160.8476388769166	160.4755927900851	4.406782252820273
207.2672406880713	163.1105885751605	0.636457206629455
151.9468475514341	138.4012410571607	1.381964043029952
166.30027689708	137.367254369773	0.3751454300264296
207.298519228183	164.0300131041978	0.8301066731286491
194.4075895586421	110.8454922654862	0.6498749233971733
153.6631930539567	112.9033457748353	-0.06174292037490114
177.9503818286357	163.9232488095498	0.266469461385365
106.1386518585249	140.902451860425	1.145328904954918
205.9028228846782	138.1983688002993	1.560398738811263
207.2168383488859	163.1595413275302	0.7756914492176675
169.5923793444814	126.8166177885504	0.2840079194765177
152.4936190927702	135.392459661279	0.5059881715495482
115.1200200751504	143.0293341791624	0.2836981799319986
181.8584194541474	150.7754137571253	0.4349861855889794
40.75594319309596	150.2331643175149	-1.563052413088404
190.3840588833472	161.9412139111367	0.9082440103625696
175.4341725469621	165.5242192680358	0.7808374831099925
137.2402510105436	123.0265161716	0.5897749168103975
202.7167439991238	170.4824743310002	0.9110325114457457
177.4966329427776	167.3629855126185	-2.046110884417817
163.6817754252887	164.4848358170425	1.440528643159268
201.376311487595	144.6997948194369	3.209296490926791
150.7805643096229	127.5085474462946	3.766028346651859
180.3258331767305	121.2859044632011	-0.1820483259753006
167.8799378516813	99.94525373796111	4.231160881701004
141.0702196413686	113.0648090967521	1.362976006806753
217.6652125350814	128.5013037482117	-0.2001494318624179
141.4810037253254	155.7806715347808	0.9565127975093176
166.6579164622975	98.2685029983363	0.718659817543713
145.4545137647209	112.0589962359378	0.6682108798790363
207.5034927051781	162.7630762489834	1.662118500229615
172.113967637063	165.2638236933346	-2.358817148906659
134.8996907262688	120.2059448152823	0.3617661914877125
152.6022062883962	119.8792895241518	3.712734793411431
188.9610463252936	128.6316496202793	3.683363767412711
161.35532997266	158.4465421722507	-1.91810999343749
178.1024216147453	164.4925127298357	-0.184810765971566
219.8972772828063	221.618808626806	-1.112116972907925
166.9663727264642	98.56043614812349	2.072267204028752
104.408664259843	140.2806080434129	0.7861497236580735
126.06000555977	141.2306891293527	0.6190827736274441
113.6273319536372	143.9950726599261	0.07982740522184248
172.1714186883087	145.3706139474173	0.4385517609366436
207.3710178787243	163.1803816925887	0.6337565949308384
165.6446448055574	98.12402805043341	-0.04414881925246927
182.2271864263998	108.4823507060469	-0.1748250655812896
170.6178075775474	125.9428921607095	0.4785585255559391
158.468929295286	137.628685785896	0.6140268988730323
191.687410806375	140.5729319450226	3.94805983841128
144.6153789779275	147.2420480739937	0.7839760299937695
162.9964618024247	165.2976923278525	0.9750051293513057
207.4231432710716	164.2333672793538	0.4973260226035976
191.0407296254634	168.8651000977681	3.892606426598826
167.1428722879492	97.01257628449143	1.851582504136623
189.5368531904044	105.833807430633	1.477733314083805
149.908612950997	128.3907934604593	3.893046677623346
150.482838699596	136.0321917404914	4.033719320791588
113.3934090066255	143.2070581906532	0.7519212520628659
169.6479091989621	103.8007014041308	-4.999999857849889
168.732754244312	101.876965130673	-4.999999857849889
145.6630776234124	111.4901228310748	1.16380404296844
149.8480482226296	136.6497343771057	-1.283748378557626
166.6543399541455	97.13428723267019	0.9846740020560347
174.2242430964469	115.0905291948758	-0.1539644606741827
191.0207917794936	130.1491145693278	3.711269159480419
159.0084405438805	144.6072050365391	0.1868944729588663
192.421739119737	157.1877040183063	3.629684511714311
207.6249244251411	162.6207944847981	0.7541863676284949
167.2264507212799	98.10039994943978	0.8201128468051185
174.8025344414426	114.2139411277302	0.3520232692014537
149.8865712461068	136.505401745237	-1.277424103128895
105.6826819326918	140.4020946205358	0.3722395773060596
161.7433092322225	159.4278819160381	0.2582993897666263
190.950933686128	162.667328278944	0.4385046188170734
206.9446805200654	163.6616807743152	0.4959180196717854
177.0243822311173	123.3211192763038	1.095690267599333
163.1430333880728	140.3896089246379	0.8187215467564494
207.7145633009673	163.0372216981133	1.031640151278576
268.4867668320292	164.9373361480753	-1.147111011454774
178.1719785734124	164.5812126144632	-0.08187218544817391
163.4839465061695	165.5950121914305	0.4414444069341457
207.790032048644	161.2034936418215	2.377653610456424
197.8228608247807	154.7744197789279	2.000443838881142
176.6678322115849	164.6903074411051	0.6342126928800029
170.8234632765509	51.53473679041084	-0.29701836274805
166.7719178226419	99.47300262798976	0.725944061176481
149.8277286360884	124.1541370135068	0.2551256996438133
160.7032061581144	136.5253307190482	-0.9511948242360109
192.7721050989154	142.4421469575219	1.046422210660549
244.3931947835735	145.9660135674856	-2.080071623220759
145.7069053422292	145.0397486804614	3.632051089215682
197.9531975364063	153.8520646607535	0.23481226204012
185.2203700421979	163.8537192961616	0.365519127730597
165.9387280345311	97.59866322087601	0.2777613390678942
174.9840176484153	107.0623442670554	0.3615755931951762
154.353031029857	109.8062415463834	2.783498417063917
208.2750518835136	131.595442950481	1.115020567737507
179.8354986180244	135.3948232727921	0.05256554680548345
147.5352262629778	139.7271653718966	3.759484010463519
159.3677751492659	151.3461909422552	3.732470812804247
244.0978115839222	146.3059795538897	-1.315576736233295
181.2472820002468	149.8891925042993	0.3271785048952461
160.2073361827561	153.7463549892469	4.078933756630441
163.4184791304866	165.6711466022153	0.3362183328054325
205.7750880911993	138.3441853493429	1.491496368557053
150.5681821170389	124.5665316140187	3.018696620120096
165.7188080118817	97.78586850951355	0.525567391928432
166.043750902197	98.13307027704289	0.8247539708636508
152.793002074347	112.8411172074281	3.10220653344656
172.2550946764504	124.3222270582571	1.828903028777588
149.8957901583634	130.740796473096	3.863558291608048
113.3580250546139	142.9679470925754	1.816813048306785
181.9129863998203	151.0924377024504	0.4722613470678229
160.7032550141076	154.0066483411665	1.094113729835547
189.3706962256579	157.2754220251769	0.476004829452523
173.4890795062592	149.2126483983048	3.906840320593936
141.9177598750842	154.0060580503027	0.6380430208156834
160.2290417419364	157.0588861015669	3.883346126596754
206.6920486381977	163.0138877313495	3.337445149292865
132.5384482964758	275.2905330757536	-0.5445307065136114
167.0027259785092	97.0684880555817	0.02901085098282516
155.3201583075868	107.8125494611283	3.74343554519981
142.4896698121845	112.6969416718732	1.01340872818221
164.1641058402898	121.36272911914	1.077051291906369
168.4575255435648	165.2608752368104	-4.999999857849889
206.9846282143484	163.6354296427849	2.40232865598818
189.8073462577154	157.0477835430421	0.3176969718023752
199.7156217074106	152.8055712669806	-0.2191223464045467
151.5511570286342	137.116544768354	1.286008002125434
194.4428763569333	141.3174439121298	3.809382872329691
166.2422533229576	98.15939596995915	0.5331437592669785
154.9293885906701	108.7276409754068	0.2056592471263248
174.2943231889597	111.2044018639157	0.1056799296527347
165.2093192249544	123.3634548566051	0.3251572097897221
149.737000737654	124.3848446888061	1.438954400917268
8.814613786748268	199.5748091766129	-1.582251750351975
105.8538118453539	141.562596889612	0.9892512181712011
182.8030607454535	149.9762983921566	1.1099407386426
203.8317007915636	168.4764818955688	3.714356348677705
8.090016262586868	199.6606647009265	-2.004765444992056
155.2846215170768	107.7127890317447	3.564430964990215
150.668431142488	124.9704418813418	3.92819857439081
207.7574612526932	132.150202968867	3.663103730846879
181.9393447041285	110.9027101789623	2.767747571514358
163.5294767667362	138.5079582112907	0.5851469079409067
188.6510659737631	129.0311510490639	2.04186171097194
142.391961319918	112.5609729074594	3.421337933696955
250.2254306863048	98.89780469578673	-0.7614873950411311
165.2016244337534	98.42405927795274	-0.1419909441511625
167.5703283715382	98.00240283158048	0.1271069100327135
182.194356882219	109.6401312804337	0.8636884773268734
164.2423927728604	165.5329010560672	0.6895485634679756
7.240819468828659	199.6544081044773	-1.521250466188133
162.0270437621982	159.9634829030746	-4.999999857849889
191.2851380082808	116.7777621495968	3.775994350825615
150.015021201672	123.9835666366547	-0.5408168460440674
172.3214339487351	144.1314399169076	1.051779044002854
197.8714211995153	159.1784126349031	0.2928018784568003
187.4226116876953	163.8045144725759	-0.3174263859113597
166.5002580837899	101.1036769226545	1.085602460411244
190.7363508915874	127.2938616913905	1.531193319016402
147.0173053942712	139.5453625578674	0.5820587096685741
188.25592454286	163.561193556301	-1.020059607193816
8.894224120533423	199.4290859906205	-2.393733807084079
150.5981070621048	124.239925795856	4.304601397438856
181.5485765007346	110.1140501138867	4.062935476119474
225.6513382863719	237.3274877593038	-0.8216151781435026
206.1644134176392	138.3562899124765	3.614710430373299
183.4143540783074	168.8168794483202	1.939845984437692
164.5442883825777	120.7494049978758	1.137966244532455
190.8100211906997	128.0836907166282	3.758723237256853
104.5453006206293	139.8954916019894	0.3134480176826288
149.9921984554707	124.6414913670777	0.03058151680797349
159.711344686007	160.9330861573102	1.016441037647426
205.852190382668	166.3528160415352	3.660344686038739
181.5058086477563	113.0310983122711	3.719105722310526
181.3199139228423	113.7196578061177	3.722698170552066
53.7884451037265	52.19270295971359	-0.222008490549827
150.315308619461	122.944023402157	0.4029984698690152
189.9310731807414	124.9681668802733	-0.2906186210961293
217.3083799745332	139.4636889393395	0.73893026710904
163.5496217141988	139.0981873700028	1.396229538350549
189.7905029678777	156.4343424514615	3.61736488602936
208.1245710345671	160.6222324923789	1.112178866041038
150.4035881236344	123.7807998343894	0.4987676680092985
189.7615456864453	156.8526232356808	2.092117392562819
164.2475754294244	121.9640900604774	0.2757192819825174
83.58368488565981	56.88758767899937	-0.2165260591318755
150.2865256481955	123.9032921338625	0.4990993643401337
109.9299015030085	143.3847943281306	0.637009952389487
172.4234820022465	145.0411818985309	0.300929897548925
191.7765259402748	172.4524372950853	3.564337201225123
165.6623960140528	98.39719048118526	1.140671933235366
189.6384245352356	126.8435071979032	1.294439742342035
104.6440753133758	140.5149642185918	0.7743859299073206
113.4120934985958	143.1334505900234	1.756283984900646
181.5077614013901	120.919490911668	-0.1867916248755586
164.7211925740378	97.79833349427314	-0.592000509721419
155.3294478984614	110.5263428439868	0.9042965095460409
194.1907953910871	110.978430713069	0.05174942520738306
155.34133165075	109.3101580809548	3.819687543240174
142.9639095652323	114.134547481198	3.02839023002494
173.5724936571043	142.4019722878117	2.083946417627785
182.4871226098357	151.1151637582459	0.3313866853379674
146.8338004154421	141.2295896526124	3.389357476539014
113.3558558229377	143.2980691123236	2.442005446824035
184.8585438681508	138.0020946508234	0.3818424600419093
182.2317182928782	108.6819912634114	0.9256629463796036
160.3159098534877	160.663207676313	-0.2196576958398478
182.1923255592801	108.2889045256491	0.933874554303378
27.939564000001	36.5353577681955	-1.098337225734232
134.3022170886281	168.1696282606883	1.710903053867315
177.8065418102211	163.3866871571007	0.2026769916756674
207.3967279179195	162.1938636612984	0.5401780323103119
160.0293589469183	160.3284203286006	0.08208890253613559
205.7365739480912	139.1130865020311	0.9430034670451158
145.765340341961	111.6947172027737	0.5605307721514621
191.3547251773185	167.9611222062816	1.195468401534289
134.1874548384602	169.3103129518952	2.858845353968928
124.0100375527681	10.2550315557253	-1.11945943596544
181.7749954278009	109.04618662445	0.8799884644222173
164.733491533717	122.5594165944952	0.5615530568683799
159.3298976487181	159.4936160657235	-0.4906523111274611
207.6003146915307	161.9545380028021	0.2405493355394453
208.424297735988	161.8116983593092	0.1814247925540781
163.5744301243503	165.5403733169193	-0.7866345697109484
141.6998932338909	154.8379014244173	0.4497319165221381
123.8635174246301	10.16662821449889	-1.818906986696643
28.06385630665441	36.62503713851221	-1.222198627168893
182.0933717305427	108.3261483798031	0.5138773790060892
180.756330163177	122.3547538715875	-0.0914380693345573
150.0062024588704	124.0074818538796	0.4430271444879479
190.4432870349174	128.4245074204619	3.678546202056574
111.9293323535371	143.7221679948006	0.2208035302210996
167.3418846403409	107.4580860358577	1.4135656624696
191.136647191188	129.1271600400749	3.770407078218374
173.8765889366836	142.1127258163199	3.667725562136106
113.987851048851	143.2884561449023	0.6215633748319089
159.4302266174384	156.508856205504	0.5478640092783837
158.3726746802293	108.1118925461814	0.777581648919226
182.3386125849201	110.276012442818	1.065674828211213
151.2905167178388	138.4421204829783	2.225167879146393
217.8024739590255	139.2568210934332	0.8604066288048987
198.4750809495755	153.4767854788669	-0.2826414662762485
158.3165634722406	107.8447158244847	0.7951338186085721
162.8860532614854	165.675039149884	0.2750312963882242
174.3375683253137	112.1684204198908	0.6903928487987387
206.8784823137578	159.8665383970202	3.874645421538368
191.8914129942825	172.1098603047705	0.9648197483632726
75.9584772328711	16.9329955981053	-0.8816151302327893
181.9299903984146	109.9631344527508	0.5411275215605105
171.8303575063629	125.5623559230015	1.02319415248304
205.1742842096057	137.1056697997494	3.831611164780254
160.4901746122823	155.1639721717006	1.249013365784492
162.9332868202065	165.4483935938134	0.2395695598967509
171.9107500444659	143.9940021288521	2.658596741853267
182.2194830302766	109.1724350717194	0.6216770939329916
174.4046034148101	114.410287865072	0.2470249373284679
173.4252856687794	172.5070897397557	0.3901609619732287
149.695458726818	124.3863708656	-0.03811604752383473
201.9356159949227	168.5297907078399	0.8527881400853046
134.7289859812283	143.5491663393753	0.02118366474633997
164.1785501287154	121.6343267440127	0.3166861184217322
106.1193415230591	141.4616810007664	0.8327121894975751
257.2333339489144	58.50318727713132	-1.125178691914604
182.1931105393523	112.883050177129	3.885836426132226
173.7734654961388	111.6281048257284	0.06872536335093116
190.9469169707727	126.89659849898	2.174976010889629
113.5438693055196	144.3521362248537	1.003177921819172
196.3766925928016	145.2307261221644	0.300319501127416
151.4543842551875	131.7278660289516	3.823764404070953
181.9622348944418	112.5229677033319	1.468905755873312
190.8657722539177	129.3403962905479	-0.606528376571279
28.52508519382464	36.54149475606012	-1.520257601278271
182.0085234183004	109.2410082388228	1.976953509497871
145.0458522686333	112.1376891289089	0.5022611848243226
190.8861952999761	129.2079706899798	3.727252712824499
147.5100593941034	138.6953937830077	1.854450882465943
160.2493867258721	160.0070808368056	4.520552702998437
207.0989537739632	161.6705634927842	4.111483943434293
175.435467013848	138.9007613732234	0.1119814097646964
146.8184858567046	139.0556817322571	-0.07822970712278685
106.1097124171113	141.8457491627241	0.8991492730541342
191.8437555097796	161.8487701092552	3.710713884322763
191.7230081888864	167.7276356965171	3.778833762926866
179.3508507756458	167.5747382585255	-1.049866553590542
166.0775067251358	103.467981812398	4.118456755751019
190.8785357857847	127.636923202161	3.62989907600249
166.8796044970592	136.6855866619296	0.2231189882843413
159.5110778488932	153.7968730366733	-0.1487013452026614
207.7833836771514	161.2895325977871	4.248921539274559
181.9709333452145	108.8345137673219	0.5546751326977138
150.4074501041609	127.3993569859586	3.81629022524946
183.0296513678559	131.8366936402711	3.730256417760525
150.1422081896448	137.3266617711788	3.990883179475935
193.834990411132	157.7117518439403	-0.7824351585987819
192.6621642710893	167.8467776237665	3.691607242158651
143.2390501611293	107.7972492037232	0.7253439640230378
150.8652576904442	124.5199691162074	-1.216036654427476
189.5653261724822	157.4648085327621	0.5084268632896036
143.4072234609577	107.8919052363151	0.7043609991051647
182.1749517854027	108.9481810979891	1.191693673337605
191.1127037286819	126.6370138699676	2.785202003164311
196.6135751161245	145.4150031522345	1.56845441378485
190.1394154209121	183.9410455550589	3.781702342085266
165.741722641946	104.5167253987124	1.90020292704832
142.7441807444505	108.4996919435829	1.590366736914355
182.1725550863221	109.7675881040672	0.3387449523824025
191.6829823487681	127.4784805825734	3.748004224751119
207.9663602987156	129.7709861654834	3.749039659517171
147.2798116637504	139.6697642101415	0.9985596878587046
152.424527718913	159.7668486213298	3.701108177825393
190.0839484317431	183.8788694399637	3.800376054137406
172.255747805224	124.4203493361845	0.8760742497153018
190.1112116412093	129.0387359347447	3.713098132421924
216.6075114160065	139.9807194827544	2.411795235077129
189.9882488171831	157.4399669657728	3.75078817093908
207.5911771043271	162.3504895968388	0.8565191245711824
189.8724042382042	160.0529736536113	3.739011917222029
182.0841722054508	110.0315559806203	0.5821513762770385
181.8381155749273	121.3028312416029	-0.3339313655086235
190.8066252495805	128.9574029498858	3.014273116735361
149.6790253979204	157.1596605514905	0.8069667052717332
207.7675514244946	161.7725953907871	3.698921057102215
186.3878553772659	162.3962228165045	3.815578562111414
163.3067182108373	165.4942360069697	0.8752322926855589
173.6874772867516	110.5710574143469	0.7479823623819839
207.2230787143581	158.6866109208615	3.776331854340501
142.774797006787	106.9925301520107	-0.4748231379947221
181.8369316865991	109.2636699854112	0.8057801298874756
163.9497578997668	165.6037855139726	1.218867277051411
179.057606691335	120.4248582167106	1.613917672678965
190.1976086251986	128.7214505670326	4.228890648825585
164.7077478117085	164.7789202243603	0.7938226195370253
178.2442811875428	167.4406474142055	-1.116101976919589
150.1273129057254	124.7351365994671	0.3062525441970931
147.6336543035162	139.8900490939836	0.4998117237843541
177.8524501709208	164.2842836847163	0.3777920667410009
163.9045823877566	165.1940069609428	0.4828719391743642
202.3708874542248	168.4868466710611	0.8569888013951801
141.5870097338772	111.9749537849081	1.836928602825671
97.60291107667867	99.25004772222707	-1.529003125870378
165.996300552719	102.7529466236816	1.823936265125509
181.3757287890858	111.1426294939954	3.739770977443164
178.9031031744715	119.7993174864594	0.8330090928466904
149.9853314363846	125.1516461013212	1.152630711897465
170.4925291361036	126.5026338334946	1.191898161026268
191.0538450671432	127.6635156642149	1.074771598164781
147.5545793791576	139.6528438151348	0.4316481128570293
158.1732390239576	155.3730276069718	0.3423005621694405
191.2369415234451	174.2047728864059	3.755149001406349
182.4117424073812	109.5734419230915	2.244046087953904
173.7625522578499	111.4887472182796	0.4710750631388737
208.7137888316695	128.2235807856525	3.791374997404754
151.6939706921981	136.5801776436747	0.4502814860531226
142.4398541022829	108.4950074699387	3.812634048982039
172.4589877631769	167.3397094367553	0.3940747029359957
174.5817734994096	141.5542651887411	0.02948427425234929
150.0101155844444	124.4281334991995	0.4958577790613516
171.0763527998656	126.8471290321974	0.4750009345487979
181.8100768014495	151.0951782978032	0.4164500951601952
190.9089903162441	175.5793141537985	3.801911933396871
147.0794496888429	139.0626296200046	0.4064761454475071
182.0166657136527	109.1672350707884	4.39443614005118
143.1987992975896	110.505210865678	3.587138190621614
68.12296693623695	46.1030328069886	-1.012332819109088
181.9282444390812	109.2477804080008	1.004457366119572
142.7448109111179	113.6050523517614	3.727813299412821
106.0031755508001	141.5304053644372	0.7224329071140712
166.5291537008453	154.4561127459596	-0.1611460608158434
190.4902144483861	184.0995875928673	3.795610506670762
165.2810871879984	98.14544107851155	-0.1244122318392953
191.5233292287183	127.5421208810509	1.823277999120852
161.3977032884547	141.1912618055303	0.2584392875937155
191.08293172432	174.0952990642522	3.405203383464809
27.66493655262334	36.44814977006365	-0.6618802501273661
190.9326733053255	128.5308508688999	3.390223027047876
147.158862336918	140.091027492444	2.317638845857198
157.9865246132769	154.2862678062331	0.08109755026790641
192.0729780822685	157.8017244923755	3.928010415051808
207.6109335178878	163.180543446448	1.234994898064855
178.2539226239868	164.3283529132819	0.4626571396405962
166.4479811119888	165.7317646313162	-0.6699886202251928
166.9925630575432	114.8667747646578	1.646326291248539
142.8278356382538	109.0199653453702	1.73126003734375
181.8079844078268	109.4539313750065	0.529334290298211
171.8562038135025	121.1711776240915	3.691655118334834
191.5460020090682	128.2657621577852	2.483349230180087
213.5747714330615	126.8583044309549	1.048251816728324
148.0652353670797	136.1927309132475	3.718062084377057
207.3728139877965	162.5979117769213	1.659707823776729
168.7604715728422	166.6374604091368	0.763284710595464
206.9586156763614	163.0397139170156	3.691493912117565
166.3308669158327	95.54663529566228	4.186969019373918
143.3338285043293	110.0541383461386	2.310882565755563
191.2500472688371	126.3371593031351	3.710734326792739
169.0390297809174	124.4816382911746	3.893629576161044
149.1439886873268	137.9525633492062	3.867065194751286
161.1888207272065	141.7083060851949	0.4587472101768029
189.9076032872586	161.421780401089	1.515416013246302
207.2236870541205	163.2653336067625	1.128887006202024
173.0531454606893	165.4242999370996	-1.647344542996501
207.5857369973128	161.8877110597436	0.8551858082722904
167.4288327882643	97.71106922705769	3.785155236729521
173.7551586639869	165.5884006575793	-1.25052630326445
143.1426103165132	107.7764138315151	0.6327889276884057
169.5039090147934	127.873334415968	0.4027536579850484
191.2130770888334	130.9469742276499	3.800499896440247
191.9968936202845	139.7500290553546	-0.2072713966625119
40.0829769936437	150.6926297873456	-1.692277027152282
189.9904602422534	183.7928676649847	3.729340709787506
142.8300186769295	109.6155554169371	3.690537438243149
181.0031175991365	119.2208558649181	3.589777643895864
191.3254184677434	129.882186279707	3.737031084421053
169.5172729938073	127.6866360361693	1.328757603175116
160.659273084101	136.4576278732587	-0.3525303386085097
147.3532188678329	139.6232408122237	1.411957263011968
207.6461913277158	162.0123861937419	1.222853952092177
168.8570702741146	127.9390082377239	1.071112716159035
194.1583439315196	111.5820615268873	0.9547538568783474
166.8178373443299	114.7938118119515	0.925764934874258
180.3212131433316	121.5758440504024	-0.237018652642831
191.4753334349925	172.7095178955929	1.514067750778108
182.2175934620096	172.5172046624884	0.8930312122056858
168.9523636556691	165.6393247983483	-0.3805985068064857
197.1042143013079	145.0084665732642	1.313667065851441
109.3243773819841	142.0060997070239	2.140815250673068
149.4986497005828	138.351002157112	4.268900905972062
208.2007824164625	161.3859815650591	1.654540555137217
190.9171821719742	160.5707326769698	3.87267129280794
201.9863287918512	168.2278383077376	0.3828640939602879
146.99907872444	140.8815714332734	3.673711802613292
141.7655744892304	111.4385776543045	2.905250319519321
168.9256559591528	119.5456858055069	3.800143526080033
164.7501689119552	165.344978897122	0.1537430367059871
207.830573358421	162.0018952840798	2.505408531097403
194.8246348648066	150.3457833201513	0.170052576435467
106.2408089738738	141.0811874147664	1.732463769440052
191.2790349774335	127.9154813080935	4.200479739056182
196.4749077478085	110.9447082230702	0.1779756091397394
159.151214388212	123.0312084940162	1.301890100735214
147.495638338631	139.9052347896243	0.5356706251580239
161.468532246411	140.6983751333603	0.7921678600368633
172.2585172144792	143.8108501301581	0.2708886408277236
160.8470672238529	154.0997738197615	1.786610961323144
93.13005195645665	29.04598333458139	0.330245907077338
189.3306039950038	158.9249513769283	1.219432864603023
109.4303587043404	142.7160942549673	1.263934373290871
159.8149362907427	141.0243663682388	0.1317979022955129
147.3611943669732	140.1412932381138	2.709144783113701
190.5367353462329	130.0161519534469	3.541936398164815
194.4059551795479	111.1105412823495	0.007691533508458882
179.6615179690085	118.7276491265919	2.772282394257002
172.3053968155677	167.6819075213919	3.80532673801652
243.998089525395	231.6808252102797	-0.243435482641371
104.4576881221335	139.9177008039523	0.7764958769985378
147.3185875791197	140.1842542026287	0.8549207396750909
160.4609607516322	141.1171261862511	1.348096974590732
172.5577862428992	167.1833166983453	0.06640854679171346
168.9741648366847	128.764998655279	1.035078624387681
164.5957073512292	121.1223747869303	1.209057406916248
205.0218670028534	139.1664390417986	2.389309664514357
190.9741631205979	126.6872569053274	3.729581916452994
194.3547449683463	110.2590975886775	0.3983284269552938
148.5478970402518	138.5957761179822	3.778865924437005
161.2394923227213	141.0588194188122	1.879880568089275
27.08964895222548	36.32251783035864	-1.600541088662959
172.5884690507139	106.8689487663964	0.1503422557109053
190.8169334594652	126.9134711690779	2.053459947514783
148.0541459413641	139.8158412908431	1.576586487919864
160.4621274688196	141.4347908230954	4.036130941795951
198.0925448508018	154.3806995488281	0.7719559499318471
160.3784509751974	151.6357829333449	3.764873717494994
205.9790373373218	138.0991764159721	1.78708662063922
169.9077188431527	126.1103293593628	3.671768083434155
191.2196805700253	128.0467640354544	0.9789846243455487
147.7929363213582	140.1376096913554	0.8372775260638936
161.5184154305337	141.1899451407573	0.5780342917646569
183.4875814566633	149.3928175347464	2.19552666413171
169.9506476485452	166.6146669145079	-1.031898516615197
172.4071312134787	143.6374425053737	0.1369622611081876
160.7399926330994	154.003499101122	3.723716662713116
208.0437424370697	160.7666975963044	4.185998560246228
172.1763169293793	167.1957160561003	0.03214839349082677
161.6705545852387	141.6897322689744	0.7746426969127924
181.8158722142356	108.9672304559147	0.3115601948012242
190.9371831710506	127.8982806038857	1.551578007059871
148.7625605111095	138.7880712386131	2.637521501981993
152.7575134155389	128.8514341805591	3.861957044183177
162.6985152099563	140.6663484421969	0.7105581567957087
197.2580781667378	153.9183792218014	0.2895295203491409
164.2188799492998	165.6966925983352	0.1467804337112329
173.1440995656693	173.3351156348484	0.5398440590251592
165.9972137579734	98.48756790643721	0.3246017902247885
144.1675169059333	114.7589712371033	2.908973113969544
191.3807428036827	126.3933415745071	0.5846516045035883
159.0028082333926	123.7344806356854	0.5176378002239943
171.167156876652	126.9607875324861	1.271235024149206
148.111747743781	138.4301887565452	3.819526709163544
192.4314316760468	141.0856459820372	1.479439214912775
161.2652083287984	140.7905110459014	0.1990175309616155
171.6956766173268	176.4481302716751	-0.09570788533896363
190.5342169217255	161.1895098906159	0.2113740027706708
173.1463242731907	166.2578549286648	0.04819060893970516
184.3695323063206	150.7107942336358	0.9285699257994365
174.5834101398155	114.4432672771471	0.4878973470718973
161.1703906579538	142.5440442125226	1.005574897223173
149.9797777498632	137.3362968936924	4.40045358460817
172.8436283378466	122.8871013709213	3.65487868153734
168.1061901664919	101.7888300137844	-4.999999857849889
149.5171618730567	137.8304506653546	3.729569117122661
192.9591336241645	156.7597777975009	2.665539071526175
191.461827251987	171.6737618450524	3.695931023567339
190.6282745899166	183.9148247110599	3.940123708531869
141.0497890686465	112.4306731455831	1.569497636197017
152.1642758738855	124.4937604587322	3.587991026610636
147.3284097148984	139.1832272630614	0.3081982280626864
161.6069732100687	140.9834411879882	0.4599626394107989
185.1412437183029	163.8946789396221	0.1437063165128573
173.228514674462	166.4822576775921	0.1254834548609724
150.2488883073342	156.7591319874602	0.533128057143023
27.53987416565777	36.39868777117959	-1.351859876452245
182.7074768257398	107.8685192116052	0.6884746934995128
169.7796538242985	128.4506585417146	3.586520928548137
151.647649050045	136.7386873846829	0.3427883803436674
105.8784388310609	141.5820553797834	0.5813844383236354
143.911450623704	154.1720263475953	0.7444868654593239
190.6107882620423	178.6030988386627	1.324319228172724
180.4189395155596	168.1683483486454	-0.6290922420654832
189.3223081190262	158.6482193178638	1.117147719917913
106.1470939588298	142.0216801769577	0.6734988148102597
161.0228223569709	140.6347731083366	0.1410158582695387
151.0422841919512	125.2281960619401	-3.50700796316578
148.5957170950071	138.2820919015894	3.720890913358287
174.2179371393913	114.7863792602841	0.4144404889362186
168.9505135796767	127.1075965475973	0.3205216351214759
161.0548242171937	140.5821904773145	0.6399003066894998
182.3858815947943	110.4165744454313	3.869639500128677
164.1165227584867	121.9304908271244	1.706045053695381
150.1453089260596	125.9401005350896	0.481182640170589
147.5471224428829	138.36032309439	1.720038105302538
161.4384154550167	140.9545471216844	0.3609806152018564
207.2727154011442	162.6319110461833	3.788958866281273
182.9191130240982	163.3382680087359	0.5602077224224873
27.50313011847308	36.64288418163827	-1.236915211660537
148.1575788702583	137.4819636292999	3.718638799227644
162.0727967581508	140.7278470910852	0.7040134256918654
104.6659050804933	140.7016670162514	0.1240200970622738
192.8024276454998	157.1050198176264	-0.43612969512908
147.288065740092	140.5986680854122	3.027701001250788
113.4102638981832	143.2726611891065	0.9025770724163796
[truncated: 53,746 more rows]
